# Supplementary material for: High pressures increase α-chymotrypsin enzyme activity under perchlorate stress
Source: Commun Biol. 2020 Oct 2;3:550. doi: 10.1038/s42003-020-01279-4 (PMC7532203; doi:10.1038/s42003-020-01279-4)
Supplement: Supplementary file 3 — Supplementary Data 1 [file 42003_2020_1279_MOESM3_ESM.xlsx]

## Sheet: Figure 1
Figure 1:	initial velocity																Figure 1:		v0/[E]	±	v0/[E]	±	v0/[E]	±	v0/[E]	±	v0/[E]	±
tris	p/bar	250 µM		p/bar	500 µM		p/bar	1000 µM		p/bar	2000µM		p/bar	4000µM			neat	[S] / mM	1	1	500	500	1000	1000	1500	1500	2000	2000	p/bar
	4	0.00523677	0.00069714	4	0.00838809	0.000824955	4	0.0129314	0.00124397	4	0.0183983	0.00116094	4	0.0255693	0.0020075			0.25	0.00523677	0.00069714	0.0105694	0.00243172	0.0132151	0.00132207	0.0168415	0.00159855	0.0225558	0.00147351
	508.25	0.0105694	0.00243172	510.75	0.0126304	0.000697089	506.75	0.0190252	0.00116063	509	0.0263057	0.00193384	507	0.033213	0.00202708			0.5	0.00838809	0.000824955	0.0126304	0.000697089	0.0161374	0.0029344	0.023697	0.00139118	0.0312674	0.00102132
	1004.25	0.0132151	0.00132207	1006.25	0.0161374	0.0029344	1009.25	0.0256915	0.00245613	1005.25	0.0323499	0.00197948	1003	0.0400997	0.00243427			1	0.0129314	0.00124397	0.0190252	0.00116063	0.0256915	0.00245613	0.0326505	0.00211479	0.0407384	0.00160271
	1500	0.0168415	0.00159855	1502	0.023697	0.00139118	1505	0.0326505	0.00211479	1501.75	0.0405333	0.00240141	1499.25	0.0491234	0.00334515			2	0.0183983	0.00116094	0.0263057	0.00193384	0.0323499	0.00197948	0.0405333	0.00240141	0.0515239	0.00242584
	2000.5	0.0225558	0.00147351	2002.5	0.0312674	0.00102132	2002.5	0.0407384	0.00160271	2002	0.0515239	0.00242584	2000.25	0.0608938	0.0030042			4	0.0255693	0.0020075	0.033213	0.00202708	0.0400997	0.00243427	0.0491234	0.00334515	0.0608938	0.0030042
MgSO4 (0.25M)	p/bar	250 µM		p/bar	500 µM		p/bar	1000 µM		p/bar	2000µM		p/bar	4000µM			MgSO4 (0.25M)	[S] / mM	1	1	500	500	1000	1000	1500	1500	2000	2000	p/bar
	4	0.00897751	0.000242886	4	0.0128168	0.000638051	4	0.0175436	0.000881975	4	0.0226903	0.000756834	4	0.0278164	0.00076849			0.25	0.00897751	0.000242886	0.0132592	0.00294763	0.0189911	0.00150407	0.0256749	0.00143927	0.0340846	0.00121135
	508	0.0132592	0.00294763	512.5	0.0197704	0.00121637	510.25	0.0249099	0.00187038	508.75	0.0312894	0.00207787	509.25	0.0377191	0.00271583			0.5	0.0128168	0.000638051	0.0197704	0.00121637	0.0259781	0.00121805	0.0334204	0.00125708	0.0439486	0.00160389
	1007.75	0.0189911	0.00150407	1008.25	0.0259781	0.00121805	1009	0.0324226	0.00183725	1010.5	0.0373758	0.00185615	1007	0.0448526	0.00283336			1	0.0175436	0.000881975	0.0249099	0.00187038	0.0324226	0.00183725	0.040704	0.00149833	0.0521101	0.00126224
	1503.25	0.0256749	0.00143927	1505	0.0334204	0.00125708	1501.5	0.040704	0.00149833	1503.5	0.0468954	0.00205705	1502	0.0508883	0.00630802			2	0.0226903	0.000756834	0.0312894	0.00207787	0.0373758	0.00185615	0.0468954	0.00205705	0.0598581	0.0023499
	1990.75	0.0340846	0.00121135	2003.5	0.0439486	0.00160389	1996.5	0.0521101	0.00126224	2001.75	0.0598581	0.0023499	1993.75	0.0680206	0.00256766			4	0.0278164	0.00076849	0.0377191	0.00271583	0.0448526	0.00283336	0.0508883	0.00630802	0.0680206	0.00256766
MgSO4 (0.5M)	p/bar	250 µM		p/bar	500 µM		p/bar	1000 µM		p/bar	2000µM		p/bar	4000µM			MgSO4 (0.5M)	[S] / mM	1	1	500	500	1000	1000	1500	1500	2000	2000	p/bar
	4	0.0132709	0.000779336	4	0.0178335	0.000837429	4	0.0210722	0.000403366	4	0.0266336	0.00014674	4	0.0309176	0.000845904			0.25	0.0132709	0.000779336	0.0212003	0.00186885	0.0266516	0.00109803	0.0348979	0.00161582	0.0451479	0.00147661
	509.5	0.0212003	0.00186885	507.5	0.0255519	0.000908348	508.75	0.030669	0.00167762	506.5	0.0360325	0.00186983	509.25	0.0428147	0.00320421			0.5	0.0178335	0.000837429	0.0255519	0.000908348	0.0319739	0.00118172	0.0410837	0.00128766	0.0536086	0.00168589
	1007.75	0.0266516	0.00109803	1006.5	0.0319739	0.00118172	1008.25	0.0376179	0.00170409	1007.25	0.0425487	0.00240056	1004.75	0.0494602	0.00172405			1	0.0210722	0.000403366	0.030669	0.00167762	0.0376179	0.00170409	0.047705	0.00218679	0.0609192	0.00208909
	1505.5	0.0348979	0.00161582	1506	0.0410837	0.00128766	1506	0.047705	0.00218679	1504	0.0546447	0.00235304	1503	0.0603346	0.00265597			2	0.0266336	0.00014674	0.0360325	0.00186983	0.0425487	0.00240056	0.0546447	0.00235304	0.0674084	0.00220575
	1998.75	0.0451479	0.00147661	2003.75	0.0536086	0.00168589	1997.75	0.0609192	0.00208909	2001	0.0674084	0.00220575	1997	0.0749301	0.00195239			4	0.0309176	0.000845904	0.0428147	0.00320421	0.0494602	0.00172405	0.0603346	0.00265597	0.0749301	0.00195239
Mg(ClO4)2 (0.25M)	p/bar	250 µM		p/bar	500 µM		p/bar	1000 µM		p/bar	2000µM		p/bar	4000µM			Mg(ClO4)2 (0.25M)	[S] / mM	1	1	500	500	1000	1000	1500	1500	2000	2000	p/bar
	4	0.00592944	0.000490521	4	0.00882028	0.000362154	4	0.0157509	0.00107271	4	0.0175963	0.000577661	4	0.0221043	0.000527471			0.25	0.00592944	0.000490521	0.0107081	0.0014192	0.0129567	0.000900319	0.01695	0.000955082	0.0227742	0.000743158
	507.75	0.0107081	0.0014192	508.75	0.0139662	0.000415897	509	0.0207452	0.00196876	508.5	0.0254182	0.00232861	508.5	0.0329533	0.00233521			0.5	0.00882028	0.000362154	0.0139662	0.000415897	0.0179245	0.00113343	0.0242754	0.00120345	0.0317307	0.00110371
	1005	0.0129567	0.000900319	1007	0.0179245	0.00113343	1001.25	0.0259452	0.00139047	1003.5	0.0311446	0.00166552	1006.5	0.0380929	0.00161302			1	0.0157509	0.00107271	0.0207452	0.00196876	0.0259452	0.00139047	0.0322965	0.00154236	0.0415448	0.001179
	1508.75	0.01695	0.000955082	1504	0.0242754	0.00120345	1502.75	0.0322965	0.00154236	1502.25	0.040086	0.000934179	1502.25	0.0471824	0.00217534			2	0.0175963	0.000577661	0.0254182	0.00232861	0.0311446	0.00166552	0.040086	0.000934179	0.050495	0.0014671
	2002	0.0227742	0.000743158	2001.5	0.0317307	0.00110371	1999.75	0.0415448	0.001179	2004.25	0.050495	0.0014671	1997.25	0.059014	0.0025271			4	0.0221043	0.000527471	0.0329533	0.00233521	0.0380929	0.00161302	0.0471824	0.00217534	0.059014	0.0025271
Mg(ClO4)2 (0.5M)	p/bar	250 µM		p/bar	500 µM		p/bar	1000 µM		p/bar	2000µM		p/bar	4000µM			Mg(ClO4)2 (0.5M)	[S] / mM	1	1	500	500	1000	1000	1500	1500	2000	2000	p/bar
	4	0.00540871	0.000352405	4	0.00851727	0.000534048	4	0.0116655	0.000269248	4	0.0175419	0.00109235	4	0.0220167	0.000363993			0.25	0.00540871	0.000352405	0.00911167	0.00124436	0.0107397	0.000582575	0.0143866	0.0010836	0.017746	0.000768959
	509.75	0.00911167	0.00124436	508.25	0.0123638	0.00103776	509.75	0.0184843	0.00129253	508.25	0.0241575	0.00136915	509	0.0297487	0.00158212			0.5	0.00851727	0.000534048	0.0123638	0.00103776	0.0162973	0.00113922	0.02096	0.00122534	0.0261368	0.000965669
	1006	0.0107397	0.000582575	1006	0.0162973	0.00113922	1006.25	0.0229609	0.00132358	1003	0.0283112	0.0013917	1004.75	0.0351687	0.00170398			1	0.0116655	0.000269248	0.0184843	0.00129253	0.0229609	0.00132358	0.0285762	0.00115265	0.0351213	0.00124223
	1503	0.0143866	0.0010836	1504.25	0.02096	0.00122534	1501.75	0.0285762	0.00115265	1501.5	0.0347437	0.0015507	1503	0.0416515	0.00124783			2	0.0175419	0.00109235	0.0241575	0.00136915	0.0283112	0.0013917	0.0347437	0.0015507	0.0424237	0.00209616
	1996	0.017746	0.000768959	2003.25	0.0261368	0.000965669	2003.25	0.0351213	0.00124223	2004	0.0424237	0.00209616	2000	0.0495203	0.00147408			4	0.0220167	0.000363993	0.0297487	0.00158212	0.0351687	0.00170398	0.0416515	0.00124783	0.0495203	0.00147408

## Sheet: Figure 2
Figure 2:				A		C				E				Activation volume calculation											Slope							G				B	neat buffer			0.25 M	MgS04		0.5 M	MgS04		0.25 M	Mg(Cl04)2		0.5 M
	kinetic par.	neat buffer	p/bar	Km /mM	±	k2 /s-1	±	keff /s-1 mM-1	±	keff /s-1 M-1	±		neat buffer	ΔV	k/k0	±	Δ	ln(k/ko)	±	p / Pascal	ln(k/ko)	±			3.15641e-09	-0.0218053		slope	3.15641e-09	1/Pascal		-7.82454e-06	m3/mol	-8.19526e-06			p / bar	Km normalized	±	p / bar	Km normalized	±	p / bar	Km normalized	±	p / bar	Km normalized	±	p / bar
			1	1.75624	0.20665	0.03612	0.00195	0.0205667	0.00266256	20.5667	2.66256				1	1.05399	0.0539867	0	0.0525798	100000	0	0.0525798		±	1.49546e-10	0.0183156		gas constant	8.3144	J /K·mol		-7.82454	cm3/mol	-0.370716			1	100	11.7666	1	100	11.4782	1	100	16.6758	1	100	18.2032	1
			500	1.03831	0.19913	0.04088	0.003	0.0393717	0.00808473	39.3717	8.08473				1.13178	1.21484	0.0830565	0.123794	0.0708177	50000000	0.123794	0.0708177						temperature	298.15	K		ΔV≠		±			500	59.1212	11.3384	500	78.0512	9.59568	500	75.4171	15.9331	500	94.6407	16.4045	500
			1000	0.85525	0.13425	0.04765	0.00268	0.0557147	0.00929007	55.7147	9.29007				1.31921	1.39341	0.0741971	0.277036	0.0547187	100000000	0.277036	0.0547187															1000	48.6978	7.64417	1000	54.1641	7.4961	1000	58.8532	11.086	1000	77.3982	8.42008	1000
			1500	0.66957	0.06991	0.05586	0.00192	0.0834267	0.00917045	83.4267	9.17045				1.54651	1.59967	0.0531561	0.436002	0.0337941	150000000	0.436002	0.0337941															1500	38.1252	3.98066	1500	38.3801	2.37129	1500	50.4662	8.01682	1500	68.0049	5.7135	1500
			2000	0.58837	0.06848	0.068	0.00249	0.115574	0.0141015	115.574	14.1015				1.88261	1.95155	0.0689369	0.632661	0.0359632	200000000	0.632661	0.0359632															2000	33.5017	3.89924	2000	38.4698	4.73739	2000	42.8356	6.31884	2000	59.6318	5.45671	2000
	0.25 M	MgS04											0.25 M	MgS04	k/k0	±	Δ	ln(k/ko)	±	p / Pascal	ln(k/ko)	±			3.61362e-09	0.0255964		steigung	3.61362e-09	1/Pascal	ΔV≠	-8.95794e-06	m3/mol	-9.76073e-06		D	neat buffer			0.25 M	MgS04		0.5 M	MgS04		0.25 M	Mg(Cl04)2		0.5 M
			1	0.7692	0.08829	0.03232	0.00128	0.0420177	0.00510187	42.0177	5.10187				1	1.0396	0.039604	0	0.0388398	100000	0	0.0388398		±	3.23847e-10	0.039663		gaskonstante	8.3144	J /K·mol		-8.95794	cm3/mol	-0.802797			p / bar	kcat normalized	±	p / bar	kcat normalized	±	p / bar	kcat normalized	±	p / bar	kcat normalized	±	p / bar
			500	0.60037	0.07381	0.04201	0.00164	0.0699735	0.00902589	69.9735	9.02589				1.29981	1.35056	0.0507426	0.262221	0.0382956	50000000	0.262221	0.0382956						temperatur	298.15	K		ΔV≠		±			1	100	5.39867	1	100	3.9604	1	100	4.69839	1	100	6.5666	1
			1000	0.41663	0.05766	0.0474	0.00182	0.11377	0.0163401	113.77	16.3401				1.46658	1.5229	0.0563119	0.382936	0.0376778	100000000	0.382936	0.0376778															500	113.178	8.30565	500	129.981	5.07426	500	132.343	7.06275	500	143.527	8.81801	500
			1500	0.29522	0.01824	0.05391	0.00182	0.18261	0.0128569	182.61	12.8569				1.66801	1.72432	0.0563119	0.51163	0.0332026	150000000	0.51163	0.0332026															1000	131.921	7.41971	1000	146.658	5.63119	1000	150.955	6.42619	1000	162.814	5.85366	1000
			2000	0.29591	0.03644	0.07039	0.00209	0.237876	0.0301329	237.876	30.1329				2.17791	2.24257	0.0646658	0.778365	0.0292595	200000000	0.778365	0.0292595															1500	154.651	5.31561	1500	166.801	5.63119	1500	185.632	6.214	1500	198.987	5.29081	1500
																																					2000	188.261	6.89369	2000	217.791	6.46658	2000	228.069	6.54744	2000	244.128	6.7167	2000
	0.5 M	MgS04											0.5 M	MgS04	k/k0	±	Δ	ln(k/ko)	±	p / Pascal	ln(k/ko)	±			3.97612e-09	0.0293309		steigung	3.97612e-09	1/Pascal	ΔV≠	-9.85656e-06	m3/mol	-1.04204e-05
			1	0.43758	0.07297	0.03299	0.00155	0.0753919	0.0130617	75.3919	13.0617				1	1.04698	0.0469839	0	0.0459136	100000	0	0.0459136		±	2.27465e-10	0.0278586		gaskonstante	8.3144	J /K·mol		-9.85656	cm3/mol	-0.563871
			500	0.33001	0.06972	0.04366	0.00233	0.132299	0.0288283	132.299	28.8283				1.32343	1.39406	0.0706275	0.280228	0.0519916	50000000	0.280228	0.0519916						temperatur	298.15	K		ΔV≠		±		F	neat buffer			0.25 M	MgS04		0.5 M	MgS04		0.25 M	Mg(Cl04)2		0.5 M
			1000	0.25753	0.04851	0.0498	0.00212	0.193376	0.0373441	193.376	37.3441				1.50955	1.57381	0.0642619	0.41181	0.0416891	100000000	0.41181	0.0416891															p / bar	keff normalized	±	p / bar	keff normalized	±	p / bar	keff normalized	±	p / bar	keff normalized	±	p / bar
			1500	0.22083	0.03508	0.06124	0.00205	0.277317	0.0450208	277.317	45.0208				1.85632	1.91846	0.06214	0.618596	0.0329268	150000000	0.618596	0.0329268															1	100	12.946	1	100	12.1422	1	100	17.3251	1	100	19.3514	1
			2000	0.18744	0.02765	0.07524	0.00216	0.401408	0.0603242	401.408	60.3242				2.28069	2.34617	0.0654744	0.824479	0.0283038	200000000	0.824479	0.0283038															500	191.434	39.3099	500	166.534	21.4812	500	175.482	38.2379	500	151.655	27.8895	500
																																					1000	270.898	45.1705	1000	270.767	38.8886	1000	256.494	49.5333	1000	210.359	24.1021	1000
	0.25 M	Mg(Cl04)2											0.25 M	Mg(Cl04)2	k/k0	±	Δ	ln(k/ko)	±	p / Pascal	ln(k/ko)	±			4.22495e-09	0.0632976		steigung	4.22495e-09	1/Pascal	ΔV≠	-1.04734e-05	m3/mol	-1.14624e-05			1500	405.64	44.5889	1500	434.602	30.5987	1500	367.834	59.7157	1500	292.607	25.7854	1500
			1	0.87232	0.15879	0.02665	0.00175	0.0305507	0.00591199	30.5507	5.91199				1	1.06567	0.065666	0	0.0636	100000	0	0.0636		±	3.98956e-10	0.0488619		gaskonstante	8.3144	J /K·mol		-10.4734	cm3/mol	-0.988988			2000	561.946	68.5651	2000	566.134	71.7147	2000	532.429	80.0142	2000	409.392	39.1188	2000
			500	0.82557	0.1431	0.03825	0.00235	0.0463316	0.00852043	46.3316	8.52043				1.43527	1.52345	0.0881801	0.361354	0.0596245	50000000	0.361354	0.0596245						temperatur	298.15	K		ΔV≠		±
			1000	0.67516	0.07345	0.04339	0.00156	0.0642662	0.00736337	64.2662	7.36337				1.62814	1.68668	0.0585366	0.48744	0.0353218	100000000	0.48744	0.0353218
			1500	0.59322	0.04984	0.05303	0.00141	0.0893935	0.00787762	89.3935	7.87762				1.98987	2.04278	0.0529081	0.688069	0.0262414	150000000	0.688069	0.0262414
			2000	0.52018	0.0476	0.06506	0.00179	0.125072	0.0119511	125.072	11.9511				2.44128	2.50844	0.067167	0.892521	0.0271414	200000000	0.892521	0.0271414
	0.5 M	Mg(Cl04)2											0.5 M	Mg(Cl04)2	k/k0	±	Δ	ln(k/ko)	±	p / Pascal	ln(k/ko)	±			3.17072e-09	0.0250109		steigung	3.17072e-09	1/Pascal	ΔV≠	-7.86001e-06	m3/mol	-8.25893e-06
			1	1.28683	0.1609	0.02882	0.00149	0.0223961	0.00303026	22.3961	3.03026				1	1.0517	0.0517002	0	0.0504081	100000	0	0.0504081		±	1.60922e-10	0.0197088		gaskonstante	8.3144	J /K·mol		-7.86001	cm3/mol	-0.398915
			500	0.89924	0.099	0.0358	0.00144	0.0398114	0.00466633	39.8114	4.66633				1.24219	1.29216	0.0499653	0.216878	0.0394356	50000000	0.216878	0.0394356						temperatur	298.15	K		ΔV≠		±
			1000	0.76566	0.0781	0.04084	0.00134	0.0533396	0.00571538	53.3396	5.71538				1.41707	1.46357	0.0464955	0.348592	0.0322842	100000000	0.348592	0.0322842
			1500	0.62122	0.05192	0.04699	0.00126	0.0756415	0.00663932	75.6415	6.63932				1.63046	1.67418	0.0437196	0.488865	0.026461	150000000	0.488865	0.026461
			2000	0.56435	0.0323	0.05556	0.000985	0.0984495	0.00589879	98.4495	5.89879				1.92783	1.96201	0.0341777	0.656394	0.0175733	200000000	0.656394	0.0175733
B
[truncated: 2 more columns]

## Sheet: Figure 3
Figure 3A:	neat buffer																																				Figure 3B:	neat buffer
19.8	°C	28.47	°C	35.72	°C	36.06	°C	39.44	°C	42.38	°C	45.4	°C	47	°C	49	°C	51	°C	54.29	°C	56.02	°C	57.99	°C	59.94	°C	62	°C	64.04	°C	67.19	°C	70.14	°C			T / °C	intermol. β-sheets	loops and turns	α-helices	random coils	intraml. β-sheets
ṽ /cm-1	A/ a.u.	ṽ /cm-1	A/ a.u.	ṽ /cm-1	A/ a.u.	ṽ /cm-1	A/ a.u.	ṽ /cm-1	A/ a.u.	ṽ /cm-1	A/ a.u.	ṽ /cm-1	A/ a.u.	ṽ /cm-1	A/ a.u.	ṽ /cm-1	A/ a.u.	ṽ /cm-1	A/ a.u.	ṽ /cm-1	A/ a.u.	ṽ /cm-1	A/ a.u.	ṽ /cm-1	A/ a.u.	ṽ /cm-1	A/ a.u.	ṽ /cm-1	A/ a.u.	ṽ /cm-1	A/ a.u.	ṽ /cm-1	A/ a.u.	ṽ /cm-1	A/ a.u.			19.8	13.9298	20.6783	8.96218	14.7487	41.6811
1699.9	0	1699.9	0	1699.9	0	1699.9	0	1699.9	0	1699.9	0	1699.9	0	1699.9	0	1699.9	0	1699.9	0	1699.9	0	1699.9	0	1699.9	0	1699.9	0	1699.9	0	1699.9	0	1699.9	0	1699.9	0			28.47	13.5083	20.9022	9.07585	14.7432	41.7705
1699	0.0001495	1699	0.00015	1699	0.0001498	1699	0.0001495	1699	0.0001471	1699	0.0001463	1699	0.0001446	1699	0.0001421	1699	0.0001399	1699	0.000138	1699	0.000135	1699	0.0001327	1699	0.0001281	1699	0.0001172	1699	0.0001128	1699	0.0001106	1699	0.0001129	1699	0.0001159			35.72	13.2185	20.9776	9.19237	14.8195	41.7921
1698	0.0003348	1698	0.0003363	1698	0.0003356	1698	0.0003343	1698	0.0003291	1698	0.0003267	1698	0.0003227	1698	0.0003172	1698	0.0003122	1698	0.0003083	1698	0.0003022	1698	0.0002971	1698	0.0002868	1698	0.0002625	1698	0.0002534	1698	0.0002493	1698	0.0002541	1698	0.0002605			36.06	13.1825	21.02	9.17462	14.7667	41.8562
1697	0.0005606	1697	0.0005627	1697	0.0005614	1697	0.0005589	1697	0.0005504	1697	0.0005459	1697	0.0005389	1697	0.00053	1697	0.0005213	1697	0.0005154	1697	0.0005059	1697	0.0004975	1697	0.0004807	1697	0.0004403	1697	0.0004262	1697	0.0004203	1697	0.0004276	1697	0.000438			39.44	12.9966	21.0638	9.22775	14.8241	41.8877
1696.1	0.0008267	1696.1	0.0008292	1696.1	0.0008275	1696.1	0.0008239	1696.1	0.0008121	1696.1	0.0008053	1696.1	0.0007944	1696.1	0.0007821	1696.1	0.0007691	1696.1	0.0007611	1696.1	0.000748	1696.1	0.0007359	1696.1	0.0007121	1696.1	0.0006539	1696.1	0.0006349	1696.1	0.0006277	1696.1	0.0006379	1696.1	0.0006525			42.38	12.7927	21.1249	9.28555	14.8667	41.9301
1695.1	0.00113	1695.1	0.00113	1695.1	0.00113	1695.1	0.00113	1695.1	0.00111	1695.1	0.0011	1695.1	0.00109	1695.1	0.00107	1695.1	0.00105	1695.1	0.00104	1695.1	0.00103	1695.1	0.00101	1695.1	0.0009817	1695.1	0.0009059	1695.1	0.0008831	1695.1	0.0008758	1695.1	0.0008892	1695.1	0.0009084			45.4	12.5413	21.2705	9.35448	14.884	41.9498
1694.1	0.00147	1694.1	0.00147	1694.1	0.00147	1694.1	0.00147	1694.1	0.00145	1694.1	0.00144	1694.1	0.00142	1694.1	0.0014	1694.1	0.00138	1694.1	0.00137	1694.1	0.00135	1694.1	0.00133	1694.1	0.00129	1694.1	0.0012	1694.1	0.00117	1694.1	0.00117	1694.1	0.00119	1694.1	0.00121			47	12.3248	21.4476	9.44575	14.8431	41.9387
1693.2	0.00183	1693.2	0.00184	1693.2	0.00184	1693.2	0.00184	1693.2	0.00182	1693.2	0.0018	1693.2	0.00178	1693.2	0.00176	1693.2	0.00174	1693.2	0.00172	1693.2	0.0017	1693.2	0.00168	1693.2	0.00163	1693.2	0.00153	1693.2	0.00151	1693.2	0.00151	1693.2	0.00153	1693.2	0.00156			49	12.0267	21.9546	9.61957	14.5377	41.8615
1692.2	0.00221	1692.2	0.00222	1692.2	0.00223	1692.2	0.00223	1692.2	0.00221	1692.2	0.0022	1692.2	0.00218	1692.2	0.00216	1692.2	0.00213	1692.2	0.00211	1692.2	0.00209	1692.2	0.00206	1692.2	0.00201	1692.2	0.00191	1692.2	0.0019	1692.2	0.00191	1692.2	0.00193	1692.2	0.00197			51	11.821	22.3414	9.78735	14.3282	41.722
1691.2	0.00261	1691.2	0.00262	1691.2	0.00264	1691.2	0.00264	1691.2	0.00263	1691.2	0.00262	1691.2	0.0026	1691.2	0.00257	1691.2	0.00255	1691.2	0.00253	1691.2	0.00251	1691.2	0.00248	1691.2	0.00243	1691.2	0.00233	1691.2	0.00234	1691.2	0.00236	1691.2	0.00239	1691.2	0.00242			54.29	12.3606	22.6524	9.98721	13.6393	41.3605
1690.3	0.003	1690.3	0.00301	1690.3	0.00304	1690.3	0.00305	1690.3	0.00305	1690.3	0.00304	1690.3	0.00302	1690.3	0.003	1690.3	0.00298	1690.3	0.00296	1690.3	0.00294	1690.3	0.00291	1690.3	0.00287	1690.3	0.00279	1690.3	0.00282	1690.3	0.00286	1690.3	0.00289	1690.3	0.00293			56.02	14.3038	23.3023	9.76007	11.6882	40.9457
1689.3	0.00337	1689.3	0.00339	1689.3	0.00342	1689.3	0.00345	1689.3	0.00345	1689.3	0.00345	1689.3	0.00344	1689.3	0.00343	1689.3	0.00341	1689.3	0.0034	1689.3	0.00338	1689.3	0.00336	1689.3	0.00332	1689.3	0.00328	1689.3	0.00334	1689.3	0.0034	1689.3	0.00344	1689.3	0.00348			57.99	15.8741	23.4657	10.0192	10.7927	39.8482
1688.4	0.00373	1688.4	0.00375	1688.4	0.00379	1688.4	0.00382	1688.4	0.00384	1688.4	0.00385	1688.4	0.00385	1688.4	0.00384	1688.4	0.00383	1688.4	0.00383	1688.4	0.00381	1688.4	0.00381	1688.4	0.00379	1688.4	0.00379	1688.4	0.00388	1688.4	0.00397	1688.4	0.00402	1688.4	0.00407			59.94	16.6749	23.5207	10.2022	10.3522	39.25
1687.4	0.00406	1687.4	0.00409	1687.4	0.00413	1687.4	0.00418	1687.4	0.0042	1687.4	0.00422	1687.4	0.00423	1687.4	0.00424	1687.4	0.00423	1687.4	0.00424	1687.4	0.00423	1687.4	0.00424	1687.4	0.00426	1687.4	0.00431	1687.4	0.00444	1687.4	0.00455	1687.4	0.00461	1687.4	0.00466			62	17.6163	23.4281	10.2863	9.98163	38.6877
1686.4	0.00438	1686.4	0.00441	1686.4	0.00446	1686.4	0.00452	1686.4	0.00455	1686.4	0.00458	1686.4	0.0046	1686.4	0.00461	1686.4	0.00462	1686.4	0.00463	1686.4	0.00464	1686.4	0.00467	1686.4	0.00472	1686.4	0.00483	1686.4	0.00501	1686.4	0.00514	1686.4	0.00521	1686.4	0.00526			64.04	17.8048	23.4782	10.3682	9.91014	38.4387
1685.5	0.0047	1685.5	0.00473	1685.5	0.00479	1685.5	0.00485	1685.5	0.00488	1685.5	0.00492	1685.5	0.00495	1685.5	0.00497	1685.5	0.00498	1685.5	0.00501	1685.5	0.00503	1685.5	0.00508	1685.5	0.00517	1685.5	0.00535	1685.5	0.00556	1685.5	0.00571	1685.5	0.00578	1685.5	0.00584			67.19	17.8535	23.6027	10.4872	9.87327	38.1834
1684.5	0.00503	1684.5	0.00506	1684.5	0.00512	1684.5	0.00519	1684.5	0.00522	1684.5	0.00526	1684.5	0.0053	1684.5	0.00533	1684.5	0.00535	1684.5	0.00538	1684.5	0.00542	1684.5	0.00549	1684.5	0.00563	1684.5	0.00585	1684.5	0.0061	1684.5	0.00627	1684.5	0.00634	1684.5	0.0064			70.14	17.9907	23.7237	10.6176	9.8461	37.8219
1683.5	0.00537	1683.5	0.0054	1683.5	0.00546	1683.5	0.00553	1683.5	0.00556	1683.5	0.00561	1683.5	0.00564	1683.5	0.00568	1683.5	0.00571	1683.5	0.00575	1683.5	0.0058	1683.5	0.0059	1683.5	0.00608	1683.5	0.00635	1683.5	0.00661	1683.5	0.00679	1683.5	0.00687	1683.5	0.00693				%	%	%	%	%
1682.6	0.00571	1682.6	0.00575	1682.6	0.00581	1682.6	0.00588	1682.6	0.00591	1682.6	0.00596	1682.6	0.006	1682.6	0.00604	1682.6	0.00608	1682.6	0.00613	1682.6	0.00619	1682.6	0.00631	1682.6	0.00653	1682.6	0.00684	1682.6	0.00711	1682.6	0.0073	1682.6	0.00737	1682.6	0.00744
1681.6	0.00607	1681.6	0.00611	1681.6	0.00618	1681.6	0.00624	1681.6	0.00627	1681.6	0.00632	1681.6	0.00636	1681.6	0.00641	1681.6	0.00645	1681.6	0.00652	1681.6	0.00659	1681.6	0.00672	1681.6	0.00699	1681.6	0.00732	1681.6	0.0076	1681.6	0.00778	1681.6	0.00785	1681.6	0.00792
1680.6	0.00643	1680.6	0.00649	1680.6	0.00655	1680.6	0.00662	1680.6	0.00665	1680.6	0.0067	1680.6	0.00675	1680.6	0.0068	1680.6	0.00685	1680.6	0.00691	1680.6	0.007	1680.6	0.00715	1680.6	0.00745	1680.6	0.00781	1680.6	0.00808	1680.6	0.00825	1680.6	0.00832	1680.6	0.0084		Figure 3D:	0.25 M	Mg(Cl04)2
1679.7	0.00681	1679.7	0.00688	1679.7	0.00695	1679.7	0.00701	1679.7	0.00705	1679.7	0.0071	1679.7	0.00715	1679.7	0.0072	1679.7	0.00726	1679.7	0.00733	1679.7	0.00742	1679.7	0.0076	1679.7	0.00793	1679.7	0.00829	1679.7	0.00855	1679.7	0.00872	1679.7	0.00878	1679.7	0.00886			T / °C	intermol. β-sheets	loops and turns	α-helices	random coils	intraml. β-sheets
1678.7	0.00722	1678.7	0.00728	1678.7	0.00735	1678.7	0.00742	1678.7	0.00747	1678.7	0.00752	1678.7	0.00757	1678.7	0.00763	1678.7	0.00769	1678.7	0.00777	1678.7	0.00787	1678.7	0.00806	1678.7	0.00842	1678.7	0.00878	1678.7	0.00903	1678.7	0.00918	1678.7	0.00924	1678.7	0.00932			18.98	11.5823	19.2857	8.73109	15.9152	44.4857
1677.7	0.00764	1677.7	0.00771	1677.7	0.00778	1677.7	0.00786	1677.7	0.0079	1677.7	0.00797	1677.7	0.00802	1677.7	0.00808	1677.7	0.00815	1677.7	0.00823	1677.7	0.00833	1677.7	0.00853	1677.7	0.00892	1677.7	0.00927	1677.7	0.0095	1677.7	0.00963	1677.7	0.00969	1677.7	0.00978			29.4	11.0841	19.5177	8.90773	16.0264	44.4641
1676.8	0.00807	1676.8	0.00814	1676.8	0.00822	1676.8	0.0083	1676.8	0.00835	1676.8	0.00842	1676.8	0.00848	1676.8	0.00854	1676.8	0.00861	1676.8	0.0087	1676.8	0.0088	1676.8	0.00902	1676.8	0.00943	1676.8	0.00976	1676.8	0.00997	1676.8	0.01008	1676.8	0.01015	1676.8	0.01023			33.33	10.5296	19.8305	9.16653	16.0574	44.4159
1675.8	0.00852	1675.8	0.00859	1675.8	0.00867	1675.8	0.00876	1675.8	0.00881	1675.8	0.00888	1675.8	0.00894	1675.8	0.00901	1675.8	0.00909	1675.8	0.00918	1675.8	0.00928	1675.8	0.00951	1675.8	0.00994	1675.8	0.01025	1675.8	0.01043	1675.8	0.01053	1675.8	0.01059	1675.8	0.01068			34.01	10.2401	20.06	9.29148	16.0822	44.3262
1674.9	0.00896	1674.9	0.00903	1674.9	0.00912	1674.9	0.00921	1674.9	0.00926	1674.9	0.00934	1674.9	0.0094	1674.9	0.00948	1674.9	0.00956	1674.9	0.00965	1674.9	0.00976	1674.9	0.01	1674.9	0.01044	1674.9	0.01072	1674.9	0.01088	1674.9	0.01097	1674.9	0.01103	1674.9	0.01112			36.03	9.96153	20.3588	9.43519	16.1251	44.1194
1673.9	0.00939	1673.9	0.00947	1673.9	0.00956	1673.9	0.00965	1673.9	0.00971	1673.9	0.00979	1673.9	0.00985	1673.9	0.00993	1673.9	0.01001	1673.9	0.01011	1673.9	0.01023	1673.9	0.01047	1673.9	0.01092	1673.9	0.01119	1673.9	0.01133	1673.9	0.01141	1673.9	0.01147	1673.9	0.01156			38.02	9.72951	20.6773	9.63548	16.1462	43.8115
1672.9	0.00982	1672.9	0.0099	1672.9	0.00999	1672.9	0.01008	1672.9	0.01014	1672.9	0.01022	1672.9	0.01029	1672.9	0.01037	1672.9	0.01045	1672.9	0.01056	1672.9	0.01067	1672.9	0.01092	1672.9	0.01139	1672.9	0.01164	1672.9	0.01176	1672.9	0.01183	1672.9	0.01189	1672.9	0.01199			40.03	9.43056	21.1894	9.93311	16.1709	43.2761
1672	0.01024	1672	0.01032	1672	0.01041	1672	0.0105	1672	0.01056	1672	0.01064	1672	0.01071	1672	0.01079	1672	0.01088	1672	0.01099	1672	0.0111	1672	0.01136	1672	0.01183	1672	0.01207	1672	0.01218	1672	0.01224	1672	0.01231	1672	0.0124			41.99	9.09268	21.7839	10.3493	16.1909	42.5832
1671	0.01066	1671	0.01074	1671	0.01083	1671	0.01092	1671	0.01097	1671	0.01106	1671	0.01112	1671	0.01121	1671	0.0113	1671	0.0114	1671	0.01152	1671	0.01178	1671	0.01226	1671	0.01249	1671	0.01259	1671	0.01265	1671	0.01271	1671	0.01281			45.26	8.63447	22.9553	11.0952	16.1165	41.1985
1670	0.01107	1670	0.01115	1670	0.01124	1670	0.01133	1670	0.01138	1670	0.01146	1670	0.01153	1670	0.01162	1670	0.0117	1670	0.01181	1670	0.01193	1670	0.01219	1670	0.01268	1670	0.01289	1670	0.01299	1670	0.01304	1670	0.01311	1670	0.01321			46.99	7.84262	24.4952	12.2917	16.1078	39.2627
1669.1	0.01148	1669.1	0.01156	1669.1	0.01165	1669.1	0.01173	1669.1	0.01178	1669.1	0.01187	1669.1	0.01193	1669.1	0.01202	1669.1	0.0121	1669.1	0.01221	1669.1	0.01233	1669.1	0.01259	1669.1	0.01308	1669.1	0.01329	1669.1	0.01338	1669.1	0.01343	1669.1	0.01349	1669.1	0.0136			48.97	8.03761	25.6357	13.1656	15.7832	37.3779
1668.1	0.01187	1668.1	0.01195	1668.1	0.01204	1668.1	0.01213	1668.1	0.01218	1668.1	0.01226	1668.1	0.01233	1668.1	0.01241	1668.1	0.01249	1668.1	0.0126	1668.1	0.01273	1668.1	0.01299	1668.1	0.01347	1668.1	0.01367	1668.1	0.01376	1668.1	0.0138	1668.1	0.01387	1668.1	0.01398			50.96	8.00848	26.3501	13.8168	15.5149	36.3097
1667.1	0.01225	1667.1	0.01233	1667.1	0.01242	1667.1	0.01251	1667.1	0.01256	1667.1	0.01264	1667.1	0.01271	1667.1	0.0128	1667.1	0.01287	1667.1	0.01298	1667.1	0.01311	1667.1	0.01337	1667.1	0.01385	1667.1	0.01405	1667.1	0.01412	1667.1	0.01416	1667.1	0.01423	1667.1	0.01434			54.12	8.44611	27.289	14.6142	15.2766	34.3741
1666.2	0.01261	1666.2	0.0127	1666.2	0.01279	1666.2	0.01288	1666.2	0.01293	1666.2	0.01301	1666.2	0.01308	1666.2	0.01316	1666.2	0.01324	1666.2	0.01335	1666.2	0.01347	1666.2	0.01374	1666.2	0.01422	1666.2	0.01441	1666.2	0.01448	1666.2	0.01452	1666.2	0.01458	1666.2	0.0147			56	8.45837	27.8641	14.9509	14.8869	33.8397
1665.2	0.01295	1665.2	0.01305	1665.2	0.01314	1665.2	0.01323	1665.2	0.01328	1665.2	0.01336	1665.2	0.01344	1665.2	0.01352	1665.2	0.01359	1665.2	0.0137	1665.2	0.01382	1665.2	0.01409	1665.2	0.01457	1665.2	0.01476	1665.2	0.01483	1665.2	0.01486	1665.2	0.01493	1665.2	0.01504			57.98	8.54992	27.9536	14.9787	14.7569	33.7609
1664.2	0.01328	1664.2	0.01338	1664.2	0.01348	1664.2	0.01357	1664.2	0.01362	1664.2	0.0137	1664.2	0.01378	1664.2	0.01386	1664.2	0.01393	1664.2	0.01403	1664.2	0.01416	1664.2	0.01442	1664.2	0.01491	1664.2	0.0151	1664.2	0.01516	1664.2	0.01518	1664.2	0.01525	1664.2	0.01536			59.97	8.60553	28.0546	15.0487	14.6703	33.6209
1663.3	0.01361	1663.3	0.01372	1663.3	0.01381	1663.3	0.01391	1663.3	0.01396	1663.3	0.01404	1663.3	0.01411	1663.3	0.01419	1663.3	0.01426	1663.3	0.01436	1663.3	0.01448	1663.3	0.01475	1663.3	0.01524	1663.3	0.01542	1663.3	0.01547	1663.3	0.0155	1663.3	0.01556	1663.3	0.01567			61.98	8.66056	28.1708	15.0945	14.594	33.4801
1662.3	0.01395	1662.3	0.01406	1662.3	0.01415	1662.3	0.01425	1662.3	0.01429	1662.3	0.01437	1662.3	0.01444	1662.3	0.01452	1662.3	0.01459	1662.3	0.01468	1662.3	0.0148	1662.3	0.01507	1662.3	0.01556	1662.3	0.01573	1662.3	0.01577	1662.3	0.01579	1662.3	0.01586	1662.3	0.01596			63.98	8.73604	28.2918	15.137	14.5137	33.3215
1661.4	0.01431	1661.4	0.01441	1661.4	0.0145	1661.4	0.01459	1661.4	0.01464	1661.4	0.01471	1661.4	0.01477	1661.4	0.01485	1661.4	0.01492	1661.4	0.01501	1661.4	0.01512	1661.4	0.01538	1661.4	0.01587	1661.4	0.01602	1661.4	0.01606	1661.4	0.01607	1661.4	0.01613	1661.4	0.01624			70.74	8.67656	28.7772	15.3419	14.3726	32.8317
1660.4	0.01468	1660.4	0.01478	1660.4	0.01487	1660.4	0.01495	1660.4	0.01499	1660.4	0.01506	1660.4	0.01512	1660.4	0.01519	1660.4	0.01525	1660.4	0.01533	1660.4	0.01544	1660.4	0.0157	1660.4	0.01617	1660.4	0.01631	1660.4	0.01632	1660.4	0.01633	1660.4	0.01639	1660.4	0.01649				%	%	%	%	%
1659.4	0.01508	1659.4	0.01517	1659.4	0.01525	1659.4	0.01533	1659.4	0.01536	1659.4	0.01542	1659.4	0.01547	1659.4	0.01554	1659.4	0.01558	1659.4	0.01566	1659.4	0.01576	1659.4	0.01601	1659.4	0.01647	1659.4	0.01658	1659.4	0.01658	1659.4	0.01658	1659.4	0.01662	1659.4	0.01673
1658.5	0.01549	1658.5	0.01557	1658.5	0.01564	1658.5	0.01571	1658.5	0.01574	1658.5	0.01579	1658.5	0.01582	1658.5	0.01589	1658.5	0.01593	1658.5	0.016	1658.5	0.01608	1658.5	0.01632	1658.5	0.01677	1658.5	0.01684	1658.5	0.01681	1658.5	0.0168	1658.5	0.01684	1658.5	0.01694		Figure 3F:	0.5 M	Mg(Cl04)2
1657.5	0.0159	1657.5	0.01598	1657.5	0.01604	1657.5	0.0161	1657.5	0.01612	1657.5	0.01616	1657.5	0.01618	1657.5	0.01623	1657.5	0.01627	1657.5	0.01633	1657.5	0.01641	1657.5	0.01663	1657.5	0.01705	1657.5	0.01708	1657.5	0.01703	1657.5	0.017	1657.5	0.01703	1657.5	0.01713			T / °C	intermol. β-sheets	loops and turns	α-helices	random coils	intraml. β-sheets
1656.5	0.01632	1656.5	0.01639	1656.5	0.01643	1656.5	0.01648	1656.5	0.01649	1656.5	0.01652	1656.5	0.01653	1656.5	0.01658	1656.5	0.0166	1656.5	0.01666	1656.5	0.01672	1656.5	0.01693	1656.5	0.01733	1656.5	0.01732	1656.5	0.01723	1656.5	0.01718	1656.5	0.01721	1656.5	0.0173			20	9.70724	19.5819	9.86968	16.4295	44.4117
1655.6	0.01672	1655.6	0.01678	1655.6	0.01681	1655.6	0.01685	1655.6	0.01685	1655.6	0.01687	1655.6	0.01687	1655.6	0.01691	1655.6	0.01692	1655.6	0.01697	1655.6	0.01703	1655.6	0.01722	1655.6	0.01759	1655.6	0.01753	1655.6	0.01741	1655.6	0.01734	1655.6	0.01736	1655.6	0.01745			26.78	9.04941	19.9651	9.88129	16.595	44.5092
1654.6	0.01711	1654.6	0.01716	1654.6	0.01717	1654.6	0.0172	1654.6	0.01719	1654.6	0.01721	1654.6	0.0172	1654.6	0.01723	1654.6	0.01723	1654.6	0.01727	1654.6	0.01732	1654.6	0.0175	1654.6	0.01783	1654.6	0.01772	1654.6	0.01757	1654.6	0.01748	1654.6	0.01749	1654.6	0.01757			28.03	8.46688	20.2512	10.1183	16.6714	44.4922
1653.6	0.01748	1653.6	0.01752	1653.6	0.01751	1653.6	0.01753	1653.6	0.01752	1653.6	0.01752	1653.6	0.01751	1653.6	0.01753	1653.6	0.01753	1653.6	0.01755	1653.6	0.0176	1653.6	0.01776	1653.6	0.01807	1653.6	0.0179	1653.6	0.01772	1653.6	0.0176	1653.6	0.0176	1653.6	0.01767			31.08	7.74151	20.952	10.5006	16.7398	44.066
1652.7	0.01782	1652.7	0.01786	1652.7	0.01784	1652.7	0.01785	1652.7	0.01782	1652.7	0.01782	1652.7	0.0178	1652.7	0.01781	1652.7	0.01781	1652.7	0.01783	1652.7	0.01786	1652.7	0.01802	1652.7	0.01828	1652.7	0.01805	1652.7	0.01784	1652.7	0.01769	1652.7	0.01769	1652.7	0.01775			34.3	6.86827	21.9096	11.2581	16.9398	43.0243
1651.7	0.01815	1651.7	0.01818	1651.7	0.01816	1651.7	0.01815	1651.7	0.01812	1651.7	0.01811	1651.7	0.01808	1651.7	0.01809	1651.7	0.01808	1651.7	0.0181	1651.7	0.01813	1651.7	0.01827	1651.7	0.0185	1651.7	0.0182	1651.7	0.01793	1651.7	0.01776	1651.7	0.01775	1651.7	0.0178			36	6.3396	22.6673	11.9503	17.1601	41.8828
1650.7	0.01847	1650.7	0.0185	1650.7	0.01847	1650.7	0.01845	1650.7	0.0184	1650.7	0.01839	1650.7	0.01836	1650.7	0.01836	1650.7	0.01835	1650.7	0.01836	1650.7	0.01839	1650.7	0.01851	1650.7	0.0187	1650.7	0.01832	1650.7	0.01801	1650.7	0.0178	1650.7	0.01779	1650.7	0.01783			38.01	6.16143	23.1602	12.3963	17.2621	41.02
1649.8	0.01879	1649.8	0.01881	1649.8	0.01878	1649.8	0.01874	1649.8	0.01868	1649.8	0.01867	1649.8	0.01864	1649.8	0.01863	1649.8	0.01862	1649.8	0.01862	1649.8	0.01864	1649.8	0.01875	1649.8	0.0189	1649.8	0.01844	1649.8	0.01807	1649.8	0.01782	1649.8	0.0178	1649.8	0.01783			40.03	6.04931	23.4982	12.7127	17.3042	40.4355
1648.8	0.01909	1648.8	0.01912	1648.8	0.01908	1648.8	0.01903	1648.8	0.01896	1648.8	0.01895	1648.8	0.01891	1648.8	0.01889	1648.8	0.01888	1648.8	0.01888	1648.8	0.01889	1648.8	0.01899	1648.8	0.01909	1648.8	0.01853	1648.8	0.0181	1648.8	0.01781	1648.8	0.01778	1648.8	0.0178			42.02	6.00632	23.9522	13.0258	17.3482	39.6675
1647.9	0.01939	1647.9	0.01941	1647.9	0.01937	1647.9	0.01931	1647.9	0.01923	1647.9	0.01921	1647.9	0.01918	1647.9	0.01915	1647.9	0.01913	1647.9	0.01913	1647.9	0.01913	1647.9	0.01921	1647.9	0.01927	1647.9	0.0186	1647.9	0.0181	1647.9	0.01778	1647.9	0.01773	1647.9	0.01774			44.99	6.09799	24.8871	13.747	17.017	38.2509
1646.9	0.01966	1646.9	0.01968	1646.9	0.01964	1646.9	0.01957	1646.9	0.01948	1646.9	0.01945	1646.9	0.01942	1646.9	0.01939	1646.9	0.01937	1646.9	0.01936	1646.9	0.01936	1646.9	0.01943	1646.9	0.01943	1646.9	0.01866	1646.9	0.01808	1646.9	0.01772	1646.9	0.01766	1646.9	0.01765			47.03	6.22747	25.7061	14.5906	16.638	36.8378
1645.9	0.01991	1645.9	0.01993	1645.9	0.01988	1645.9	0.01981	1645.9	0.01971	1645.9	0.01967	1645.9	0.01964	1645.9	0.01961	1645.9	0.01959	1645.9	0.01957	1645.9	0.01957	1645.9	0.01962	1645.9	0.01957	1645.9	0.01869	1645.9	0.01804	1645.9	0.01762	1645.9	0.01755	1645.9	0.01753			49.03	6.39855	26.2254	15.0642	16.5527	35.7591
1645	0.02012	1645	0.02014	1645	0.02009	1645	0.02002	1645	0.01991	1645	0.01987	1645	0.01984	1645	0.01981	1645	0.01979	1645	0.01976	1645	0.01976	1645	0.01979	1645	0.0197	1645	0.01869	1645	0.01796	1645	0.0175	1645	0.01741	1645	0.01738			51.02	6.4811	26.4117	15.1755	16.5113	35.4204
1644	0.0203	1644	0.02033	1644	0.02028	1644	0.0202	1644	0.02009	1644	0.02004	1644	0.02001	1644	0.01998	1644	0.01996	1644	0.01993	1644	0.01992	1644	0.01994	1644	0.01979	1644	0.01867	1644	0.01785	1644	0.01734	1644	0.01725	1644	0.0172			54.02	6.60411	26.6179	15.2754	16.4374	35.0651
1643	0.02045	1643	0.02047	1643	0.02042	1643	0.02034	1643	0.02023	1643	0.02019	1643	0.02016	1643	0.02013	1643	0.02011	1643	0.02008	1643	0.02007	1643	0.02007	1643	0.01987	1643	0.01862	1643	0.01772	1643	0.01716	1643	0.01705	1643	0.01698			56.02	6.65792	26.7679	15.3711	16.3952	34.8078
1642.1	0.02056	1642.1	0.02059	1642.1	0.02054	1642.1	0.02046	1642.1	0.02035	1642.1	0.02031	1642.1	0.02028	1642.1	0.02026	1642.1	0.02024	1642.1	0.02021	1642.1	0.0202	1642.1	0.02018	1642.1	0.01991	1642.1	0.01855	1642.1	0.01756	1642.1	0.01694	1642.1	0.01682	1642.1	0.01674			58.03	6.74337	26.9199	15.4494	16.3552	34.5321
1641.1	0.02064	1641.1	0.02067	1641.1	0.02062	1641.1	0.02054	1641.1	0.02043	1641.1	0.0204	1641.1	0.02038	1641.1	0.02036	1641.1	0.02034	1641.1	0.02031	1641.1	0.0203	1641.1	0.02025	1641.1	0.01993	1641.1	0.01844	1641.1	0.01737	1641.1	0.0167	1641.1	0.01656	1641.1	0.01647			60.02	6.81174	27.0747	15.5141	16.2992	34.3002
1640.1	0.02067	1640.1	0.0207	1640.1	0.02065	1640.1	0.02057	1640.1	0.02048	1640.1	0.02045	1640.1	0.02043	1640.1	0.02042	1640.1	0.02041	1640.1	0.02038	1640.1	0.02036	1640.1	0.02029	1640.1	0.0199	1640.1	0.01829	1640.1	0.01714	1640.1	0.01643	1640.1	0.01628	1640.1	0.01618			62.01	6.88284	27.2042	15.5976	16.2317	34.0836
1639.2	0.02065	1639.2	0.02068	1639.2	0.02063	1639.2	0.02056	1639.2	0.02048	1639.2	0.02045	1639.2	0.02044	1639.2	0.02043	1639.2	0.02042	1639.2	0.02039	1639.2	0.02036	1639.2	0.02026	1639.2	0.01982	1639.2	0.01811	1639.2	0.01689	1639.2	0.01614	1639.2	0.01597	1639.2	0.01586			64.02	6.9843	27.3468	15.663	16.1557	33.8503
1638.2	0.02057	1638.2	0.0206	1638.2	0.02055	1638.2	0.02048	1638.2	0.02041	1638.2	0.02039	1638.2	0.02038	1638.2	0.02038	1638.2	0.02036	1638.2	0.02033	1638.2	0.0203	1638.2	0.02017	1638.2	0.01966	1638.2	0.01787	1638.2	0.01661	1638.2	0.01582	1638.2	0.01565	1638.2	0.01552				%	%	%	%	%
1637.2	0.02042	1637.2	0.02044	1637.2	0.02039	1637.2	0.02032	1637.2	0.02027	1637.2	0.02025	1637.2	0.02024	1637.2	0.02024	1637.2	0.02022	1637.2	0.02018	1637.2	0.02015	1637.2	0.01999	1637.2	0.01943	1637.2	0.01759	1637.2	0.01629	1637.2	0.01549	1637.2	0.0153	1637.2	0.01517
1636.3	0.02018	1636.3	0.02019	1636.3	0.02015	1636.3	0.02008	1636.3	0.02004	1636.3	0.02002	1636.3	0.02002	1636.3	0.02001	1636.3	0.01999	1636.3	0.01994	1636.3	0.0199	1636.3	0.01972	1636.3	0.01911	1636.3	0.01725	1636.3	0.01595	1636.3	0.01514	1636.3	0.01495	1636.3	0.01481
1635.3	0.01986	1635.3	0.01986	1635.3	0.01981	1635.3	0.01975	1635.3	0.01972	1635.3	0.0197	1635.3	0.0197	1635.3	0.01969	1635.3	0.01965	1635.3	0.0196	1635.3	0.01955	1635.3	0.01934	1635.3	0.0187	1635.3	0.01685	1635.3	0.01557	1635.3	0.01478	1635.3	0.01459	1635.3	0.01444
1634.4	0.01944	1634.4	0.01943	1634.4	0.01938	1634.4	0.01933	1634.4	0.0193	1634.4	0.01928	1634.4	0.01928	1634.4	0.01926	1634.4	0.01922	1634.4	0.01915	1634.4	0.01909	1634.4	0.01886	1634.4	0.01819	1634.4	0.0164	1634.4	0.01517	1634.4	0.01441	1634.4	0.01422	1634.4	0.01406
1633.4	0.01894	1633.4	0.01892	1633.4	0.01887	1633.4	0.01882	1633.4	0.01879	1633.4	0.01877	1633.4	0.01876	1633.4	0.01873	1633.4	0.01869	1633.4	0.01861	1633.4	0.01853	1633.4	0.01827	1633.4	0.01758	1633.4	0.01589	1633.4	0.01475	1633.4	0.01404	1633.4	0.01385	1633.4	0.01369
1632.4	0.01836	1632.4	0.01832	1632.4	0.01827	1632.4	0.01822	1632.4	0.0182	1632.4	0.01817	1632.4	0.01814	1632.4	0.01811	1632.4	0.01805	1632.4	0.01796	1632.4	0.01787	1632.4	0.01758	1632.4	0.01689	1632.4	0.01535	1632.4	0.0143	1632.4	0.01366	1632.4	0.01348	1632.4	0.01332
1631.5	0.01769	1631.5	0.01764	1631.5	0.01758	1631.5	0.01753	1631.5	0.01752	1631.5	0.01748	1631.5	0.01744	1631.5	0.01739	1631.5	0.01733	1631.5	0.01723	1631.5	0.01712	1631.5	0.01681	1631.5	0.01612	1631.5	0.01477	1631.5	0.01385	1631.5	0.01329	1631.5	0.01311	1631.5	0.01295
1630.5	0.01695	1630.5	0.01688	1630.5	0.01682	1630.5	0.01676	1630.5	0.01676	1630.5	0.0167	1630.5	0.01665	1630.5	0.01659	1630.5	0.01652	1630.5	0.01642	1630.5	0.01629	1630.5	0.01596	1630.5	0.0153	1630.5	0.01417	1630.5	0.01339	1630.5	0.01291	1630.5	0.01275	1630.5	0.01259
1629.5	0.01615	1629.5	0.01605	1629.5	0.01598	1629.5	0.01592	1629.5	0.01592	1629.5	0.01585	1629.5	0.01579	1629.5	0.01572	1629.5	0.01564	1629.5	0.01553	1629.5	0.01539	1629.5	0.01505	1629.5	0.01442	1629.5	0.01354	1629.5	0.01292	1629.5	0.01255	1629.5	0.01239	1629.5	0.01223
1628.6	0.01527	1628.6	0.01515	1628.6	0.01507	1628.6	0.01501	1628.6	0.01502	1628.6	0.01493	1628.6	0.01487	1628.6	0.01478	1628.6	0.0147	1628.6	0.01459	1628.6	0.01444	1628.6	0.0141	1628.6	0.0135	1628.6	0.0129	1628.6	0.01246	1628.6	0.01219	1628.6	0.01205	1628.6	0.01189
1627.6	0.01434	1627.6	0.01419	1627.6	0.01411	1627.6	0.01404	1627.6	0.01406	1627.6	0.01396	1627.6	0.0139	1627.6	0.0138	1627.6	0.01372	1627.6	0.01361	1627.6	0.01346	1627.6	0.01311	1627.6	0.01257	1627.6	0.01226	1627.6	0.012	1627.6	0.01184	1627.6	0.01172	1627.6	0.01157
1626.6	0.01336	1626.6	0.01319	1626.6	0.01311	1626.6	0.01303	1626.6	0.01305	1626.6	0.01296	1626.6	0.01289	1626.6	0.01279	1626.6	0.01271	1626.6	0.0126	1626.6	0.01245	1626.6	0.01211	1626.6	0.01162	1626.6	0.01162	1626.6	0.01155	1626.6	0.01149	1626.6	0.01139	1626.6	0.01125
1625.7	0.01234	1625.7	0.01217	1625.7	0.01208	1625.7	0.012	1625.7	0.01203	1625.7	0.01193	1625.7	0.01186	1625.7	0.01176	1625.7	0.01169	1625.7	0.01158	1625.7	0.01144	1625.7	0.01111	1625.7	0.01068	1625.7	0.01098	1625.7	0.01111	1625.7	0.01115	1625.7	0.01107	1625.7	0.01094
1624.7	0.01132	1624.7	0.01114	1624.7	0.01105	1624.7	0.01097	1624.7	0.011	1624.7	0.0109	1624.7	0.01083	1624.7	0.01074	1624.7	0.01067	1624.7	0.01057	1624.7	0.01044	1624.7	0.01013	1624.7	0.00976	1624.7	0.01034	1624.7	0.01066	1624.7	0.01082	1624.7	0.01076	1624.7	0.01064
1623.7	0.0103	1623.7	0.01012	1623.7	0.01003	1623.7	0.00996	1623.7	0.00998	1623.7	0.00989	1623.7	0.00983	1623.7	0.00974	1623.7	0.00968	1623.7	0.00959	1623.7	0.00946	1623.7	0.00917	1623.7	0.00886	1623.7	0.00971	1623.7	0.01021	1623.7	0.01047	1623.7	0.01043	1623.7	0.01033
1622.8	0.00931	1622.8	0.00913	1622.8	0.00905	1622.8	0.00897	1622.8	0.009	1622.8	0.00892	1622.8	0.00886	1622.8	0.00878	1622.8	0.00872	1622.8	0.00864	1622.8	0.00852	1622.8	0.00825	1622.8	0.00798	1622.8	0.00908	1622.8	0.00975	1622.8	0.01011	1622.8	0.0101	1622.8	0.01
1621.8	0.00836	1621.8	0.00819	1621.8	0.0081	1621.8	0.00803	1621.8	0.00806	1621.8	0.00798	1621.8	0.00793	1621.8	0.00785	1621.8	0.00781	1621.8	0.00773	1621.8	0.00762	1621.8	0.00736	1621.8	0.00714	1621.8	0.00845	1621.8	0.00928	1621.8	0.00972	1621.8	0.00974	1621.8	0.00966
1620.9	0.00745	1620.9	0.00729	1620.9	0.00721	1620.9	0.00715	1620.9	0.00717	1620.9	0.0071	1620.9	0.00705	1620.9	0.00698	1620.9	0.00694	1620.9	0.00687	1620.9	0.00677	1620.9	0.00653	1620.9	0.00634	1620.9	0.00782	1620.9	0.00878	1620.9	0.00931	1620.9	0.00934	1620.9	0.00928
1619.9	0.00661	1619.9	0.00646	1619.9	0.00638	1619.9	0.00632	1619.9	0.00634	1619.9	0.00628	1619.9	0.00623	1619.9	0.00617	1619.9	0.00613	1619.9	0.00607	1619.9	0.00598	1619.9	0.00575	1619.9	0.00558	1619.9	0.00719	1619.9	0.00826	1619.9	0.00886	1619.9	0.00891	1619.9	0.00886
1618.9	0.00582	1618.9	0.00568	1618.9	0.00561	1618.9	0.00555	1618.9	0.00557	1618.9	0.00551	1618.9	0.00547	1618.9	0.00542	1618.9	0.00538	1618.9	0.00532	1618.9	0.00523	1618.9	0.00502	1618.9	0.00487	1618.9	0.00656	1618.9	0.00771	1618.9	0.00837	1618.9	0.00844	1618.9	0.00839
1618	0.0051	1618	0.00497	1618	0.0049	1618	0.00485	1618	0.00486	1618	0.00481	1618	0.00477	1618	0.00472	1618	0.00469	1618	0.00463	1618	0.00455	1618	0.00434	1618	0.00421	1618	0.00593	1618	0.00714	1618	0.00784	1618	0.00792	1618	0.00787
1617	0.00443	1617	0.00432	1617	0.00425	1617	0.0042	1617	0.00421	1617	0.00417	1617	0.00414	1617	0.00409	1617	0.00405	1617	0.004	1617	0.00392	1617	0.00373	1617	0.00359	1617	0.00531	1617	0.00654	1617	0.00727	1617	0.00736	1617	0.00731
1616	0.00383	1616	0.00372	1616	0.00366	1616	0.00362	1616	0.00363	1616	0.00359	1616	0.00356	1616	0.00351	1616	0.00348	1616	0.00342	1616	0.00335	1616	0.00317	1616	0.00303	1616	0.0047	1616	0.00592	1616	0.00667	1616	0.00675	1616	0.00671
1615.1	0.00329	1615.1	0.00319	1615.1	0.00314	1615.1	0.0031	1615.1	0.0031	1615.1	0.00307	1615.1	0.00304	1615.1	0.003	1615.1	0.00296	1615.1	0.00291	1615.1	0.00284	1615.1	0.00267	1615.1	0.00253	1615.1	0.00411	1615.1	0.0053	1615.1	0.00604	1615.1	0.00612	1615.1	0.00608
1614.1	0.00281	1614.1	0.00272	1614.1	0.00267	1614.1	0.00263	1614.1	0.00264	1614.1	0.0026	1614.1	0.00258	1614.1	0.00254	1614.1	0.00251	1614.1	0.00246	1614.1	0.00239	1614.1	0.00223	1614.1	0.00209	1614.1	0.00355	1614.1	0.00468	1614.1	0.0054	1614.1	0.00548	1614.1	0.00544
1613.1	0.00239	1613.1	0.00231	1613.1	0.00227	1613.1	0.00223	1613.1	0.00223	1613.1	0.0022	1613.1	0.00218	1613.1	0.00214	1613.1	0.00212	1613.1	0.00207	1613.1	0.002	1613.1	0.00185	1613.1	0.0017	1613.1	0.00303	1613.1	0.00408	1613.1	0.00476	1613.1	0.00484	1613.1	0.00479
1612.2	0.00203	1612.2	0.00196	1612.2	0.00192	1612.2	0.00189	1612.2	0.00188	1612.2	0.00186	1612.2	0.00184	1612.2	0.0018	1612.2	0.00178	1612.2	0.00173	1612.2	0.00166	1612.2	0.00152	1612.2	0.00138	1612.2	0.00255	1612.2	0.0035	1612.2	0.00414	1612.2	0.00421	1612.2	0.00416
1611.2	0.00172	1611.2	0.00166	1611.2	0.00162	1611.2	0.00159	1611.2	0.00159	1611.2	0.00156	1611.2	0.00154	1611.2	0.00151	1611.2	0.00149	1611.2	0.00144	1611.2	0.00138	1611.2	0.00125	1611.2	0.0011	1611.2	0.00212	1611.2	0.00297	1611.2	0.00355	1611.2	0.00361	1611.2	0.00357
1610.2	0.00145	1610.2	0.0014	1610.2	0.00137	1610.2	0.00134	1610.2	0.00134	1610.2	0.00131	1610.2	0.0013	1610.2	0.00127	1610.2	0.00124	1610.2	0.0012	1610.2	0.00114	1610.2	0.00102	1610.2	0.0008705	1610.2	0.00174	1610.2	0.00248	1610.2	0.003	1610.2	0.00305	1610.2	0.00301
1609.3	0.00123	1609.3	0.00118	1609.3	0.00115	1609.3	0.00113	1609.3	0.00113	1609.3	0.0011	1609.3	0.00109	1609.3	0.00106	1609.3	0.00103	1609.3	0.0009951	1609.3	0.000943	1609.3	0.0008275	1609.3	0.0006832	1609.3	0.00141	1609.3	0.00205	1609.3	0.0025	1609.3	0.00255	1609.3	0.00251
1608.3	0.00104	1608.3	0.001	1608.3	0.0009755	1608.3	0.0009503	1608.3	0.000947	1608.3	0.0009276	1608.3	0.000912	1608.3	0.0008847	1608.3	0.0008616	1608.3	0.0008252	1608.3	0.0007771	1608.3	0.000671	1608.3	0.0005319	1608.3	0.00113	1608.3	0.00167	1608.3	0.00205	1608.3	0.00209	1608.3	0.00206
1607.4	0.0008827	1607.4	0.0008468	1607.4	0.000823	1607.4	0.0007981	1607.4	0.0007956	1607.4	0.0007768	1607.4	0.0007634	1607.4	0.0007373	1607.4	0.0007158	1607.4	0.0006826	1607.4	0.0006384	1607.4	0.0005426	1607.4	0.0004108	1607.4	0.0008884	1607.4	0.00133	1607.4	0.00166	1607.4	0.00169	1607.4	0.00167
1606.4	0.0007421	1606.4	0.0007109	1606.4	0.0006896	1606.4	0.0006654	1606.4	0.0006637	1606.4	0.0006455	1606.4	0.0006343	1606.4	0.00061	1606.4	0.0005908	1606.4	0.0005609	1606.4	0.0005209	1606.4	0.0004361	1606.4	0.0003141	1606.4	0.0006883	1606.4	0.00105	1606.4	0.00132	1606.4	0.00135	1606.4	0.00133
1605.4	0.0006135	1605.4	0.0005873	1605.4	0.000568	1605.4	0.0005457	1605.4	0.0005446	1605.4	0.0005276	1605.4	0.0005183	1605.4	0.0004968	1605.4	0.0004803	1605.4	0.0004542	1605.4	0.0004189	1605.4	0.0003458	1605.4	0.0002363	1605.4	0.0005222	1605.4	0.0008103	1605.4	0.00103	1605.4	0.00105	1605.4	0.00104
1604.5	0.0004913	1604.5	0.0004705	1604.5	0.0004534	1604.5	0.0004344	1604.5	0.0004335	1604.5	0.0004187	1604.5	0.0004109	1604.5	0.0003932	1604.5	0.0003796	1604.5	0.0003577	1604.5	0.000328	1604.5	0.000267	1604.5	0.0001729	1604.5	0.0003854	1604.5	0.0006086	1604.5	0.0007813	1604.5	0.0008014	1604.5	0.0007922
1603.5	0.0003736	1603.5	0.0003578	1603.5	0.0003436	1603.5	0.000329	1603.5	0.0003284	1603.5	0.0003164	1603.5	0.0003101	1603.5	0.0002967	1603.5	0.0002861	1603.5	0.000269	1603.5	0.0002455	1603.5	0.0001969	1603.5	0.0001209	1603.5	0.0002735	1603.5	0.0004408	1603.5	0.0005721	1603.5	0.0005885	1603.5	0.0005816
1602.5	0.0002618	1602.5	0.0002505	1602.5	0.00024	1602.5	0.0002302	1602.5	0.00023	1602.5	0.0002213	1602.5	0.0002164	1602.5	0.0002074	1602.5	0.0001996	1602.5	0.0001876	1602.5	0.0001705	1602.5	0.0001346	1602.5	7.83e-05	1602.5	0.0001827	1602.5	0.0003015	1602.5	0.0003956	1602.5	0.0004082	1602.5	0.0004035
1601.6	0.0001599	1601.6	0.0001524	1601.6	0.000146	1601.6	0.0001406	1601.6	0.0001406	1601.6	0.0001352	1601.6	0.0001319	1601.6	0.0001267	1601.6	0.0001217	1601.6	0.0001145	1601.6	0.0001036	1601.6	8.04e-05	1601.6	4.44e-05	1601.6	0.0001094	1601.6	0.0001852	1601.6	0.0002457	1601.6	0.0002544	1601.6	0.0002517
1600.6	7.17e-05	1600.6	6.8e-05	1600.6	6.52e-05	1600.6	6.32e-05	1600.6	6.33e-05	1600.6	6.09e-05	1600.6	5.91e-05	1600.6	5.7e-05	1600.6	5.46e-05	1600.6	5.15e-05	1600.6	4.63e-05	1600.6	3.54e-05	1600.6	1.85e-05	1600.6	4.99e-05	1600.6	8.64e-05	1600.6	0.000116	1600.6	0.0001206	1600.6	0.0001196
1599.6	0	1599.6	0	1599.6	0	1599.6	0	1599.6	0	1599.6	0	1599.6	0	1599.6	0	1599.6	0	1599.6	0	1599.6	0	1599.6	0	1599.6	0	1599.6	0	1599.6	0	1599.6	0	1599.6	0	1599.6	0
Figure 3C:
0.25 M	Mg(Cl04)2
18.98	°C	29.4	°C	33.33	°C	34.01	°C	36.03	°C	38.02	°C	40.03	°C	41.99	°C	45.26	°C	46.99	°C	48.97	°C	50.96	°C	54.12	°C	56	°C	57.98	°C	59.97	°C	61.98	°C	63.98	°C	70.74	°C
ṽ /cm-1	A/ a.u.	ṽ /cm-1	A/ a.u.	ṽ /cm-1	A/ a.u.	ṽ /cm-1	A/ a.u.	ṽ /cm-1	A/ a.u.	ṽ /cm-1	A/ a.u.	ṽ /cm-1	A/ a.u.	ṽ /cm-1	A/ a.u.	ṽ /cm-1	A/ a.u.	ṽ /cm-1	A/ a.u.	ṽ /cm-1	A/ a.u.	ṽ /cm-1	A/ a.u.	ṽ /cm-1	A/ a.u.	ṽ /cm-1	A/ a.u.	ṽ /cm-1	A/ a.u.	ṽ /cm-1	A/ a.u.	ṽ /cm-1	A/ a.u.	ṽ /cm-1	A/ a.u.
1699.9	0	1699.9	0	1699.9	0	1699.9	0	1699.9	0	1699.9	0	1699.9	0	1699.9	0	1699.9	0	1699.9	0	1699.9	0	1699.9	0	1699.9	0	1699.9	0	1699.9	0	1699.9	0	1699.9	0	1699.9	0	1699.9	0
1699	0.0001165	1699	0.0001162	1699	0.0001172	1699	0.0001148	1699	0.0001145	1699	0.0001139	1699	0.0001133	1699	0.0001126	1699	0.0001121	1699	0.0001117	1699	0.0001107	1699	0.0001106	1699	0.0001101	1699	0.0001092	1699	0.00011	1699	0.0001115	1699	0.0001132	1699	0.0001141	1699	2.4e-05
1698	0.0002607	1698	0.0002597	1698	0.0002617	1698	0.0002569	1698	0.0002568	1698	0.0002557	1698	0.000255	1698	0.0002536	1698	0.0002524	1698	0.0002515	1698	0.0002499	1698	0.0002497	1698	0.0002485	1698	0.0002461	1698	0.0002477	1698	0.0002511	1698	0.0002547	1698	0.0002562	1698	7.4e-05
1697	0.0004371	1697	0.0004346	1697	0.0004376	1697	0.0004303	1697	0.0004305	1697	0.0004293	1697	0.0004285	1697	0.0004267	1697	0.0004243	1697	0.0004222	1697	0.0004203	1697	0.00042	1697	0.0004179	1697	0.0004133	1697	0.0004157	1697	0.0004211	1697	0.0004267	1697	0.000429	1697	0.0001511
1696.1	0.0006505	1696.1	0.0006457	1696.1	0.0006492	1696.1	0.0006395	1696.1	0.0006401	1696.1	0.0006388	1696.1	0.0006382	1696.1	0.000636	1696.1	0.0006323	1696.1	0.0006284	1696.1	0.0006258	1696.1	0.0006257	1696.1	0.0006223	1696.1	0.0006151	1696.1	0.0006185	1696.1	0.000626	1696.1	0.0006335	1696.1	0.0006368	1696.1	0.0002596
1695.1	0.0009046	1695.1	0.0008971	1695.1	0.0009006	1695.1	0.0008885	1695.1	0.0008895	1695.1	0.0008884	1695.1	0.0008878	1695.1	0.0008852	1695.1	0.0008804	1695.1	0.0008741	1695.1	0.0008707	1695.1	0.0008711	1695.1	0.0008662	1695.1	0.0008564	1695.1	0.0008611	1695.1	0.0008707	1695.1	0.00088	1695.1	0.0008846	1695.1	0.0004055
1694.1	0.0012	1694.1	0.00119	1694.1	0.00119	1694.1	0.00118	1694.1	0.00118	1694.1	0.00118	1694.1	0.00118	1694.1	0.00118	1694.1	0.00117	1694.1	0.00116	1694.1	0.00116	1694.1	0.00116	1694.1	0.00115	1694.1	0.00114	1694.1	0.00115	1694.1	0.00116	1694.1	0.00117	1694.1	0.00118	1694.1	0.0005926
1693.2	0.00154	1693.2	0.00152	1693.2	0.00153	1693.2	0.00151	1693.2	0.00151	1693.2	0.00151	1693.2	0.00151	1693.2	0.00151	1693.2	0.0015	1693.2	0.00149	1693.2	0.00148	1693.2	0.00149	1693.2	0.00148	1693.2	0.00147	1693.2	0.00148	1693.2	0.00149	1693.2	0.0015	1693.2	0.00151	1693.2	0.0008207
1692.2	0.00191	1692.2	0.00189	1692.2	0.0019	1692.2	0.00188	1692.2	0.00188	1692.2	0.00188	1692.2	0.00188	1692.2	0.00188	1692.2	0.00187	1692.2	0.00186	1692.2	0.00185	1692.2	0.00186	1692.2	0.00185	1692.2	0.00184	1692.2	0.00185	1692.2	0.00187	1692.2	0.00188	1692.2	0.00189	1692.2	0.00109
1691.2	0.00231	1691.2	0.00229	1691.2	0.0023	1691.2	0.00228	1691.2	0.00228	1691.2	0.00228	1691.2	0.00228	1691.2	0.00228	1691.2	0.00227	1691.2	0.00226	1691.2	0.00226	1691.2	0.00227	1691.2	0.00227	1691.2	0.00226	1691.2	0.00227	1691.2	0.00229	1691.2	0.00231	1691.2	0.00232	1691.2	0.00139
1690.3	0.00273	1690.3	0.00271	1690.3	0.00271	1690.3	0.0027	1690.3	0.00271	1690.3	0.00271	1690.3	0.00271	1690.3	0.00271	1690.3	0.00271	1690.3	0.0027	1690.3	0.0027	1690.3	0.00272	1690.3	0.00272	1690.3	0.00272	1690.3	0.00274	1690.3	0.00276	1690.3	0.00278	1690.3	0.0028	1690.3	0.00174
1689.3	0.00314	1689.3	0.00312	1689.3	0.00314	1689.3	0.00313	1689.3	0.00314	1689.3	0.00315	1689.3	0.00315	1689.3	0.00316	1689.3	0.00316	1689.3	0.00316	1689.3	0.00318	1689.3	0.00321	1689.3	0.00322	1689.3	0.00323	1689.3	0.00325	1689.3	0.00328	1689.3	0.0033	1689.3	0.00332	1689.3	0.00212
1688.4	0.00355	1688.4	0.00353	1688.4	0.00356	1688.4	0.00356	1688.4	0.00357	1688.4	0.00359	1688.4	0.0036	1688.4	0.00362	1688.4	0.00363	1688.4	0.00365	1688.4	0.00369	1688.4	0.00373	1688.4	0.00375	1688.4	0.00378	1688.4	0.00381	1688.4	0.00383	1688.4	0.00386	1688.4	0.00388	1688.4	0.00254
1687.4	0.00393	1687.4	0.00392	1687.4	0.00397	1687.4	0.00397	1687.4	0.004	1687.4	0.00402	1687.4	0.00405	1687.4	0.00408	1687.4	0.00411	1687.4	0.00416	1687.4	0.00422	1687.4	0.00427	1687.4	0.00431	1687.4	0.00436	1687.4	0.0044	1687.4	0.00443	1687.4	0.00446	1687.4	0.00448	1687.4	0.003
1686.4	0.0043	1686.4	0.0043	1686.4	0.00437	1686.4	0.00438	1686.4	0.00442	1686.4	0.00445	1686.4	0.00449	1686.4	0.00453	1686.4	0.0046	1686.4	0.00468	1686.4	0.00477	1686.4	0.00484	1686.4	0.0049	1686.4	0.00498	1686.4	0.00502	1686.4	0.00505	1686.4	0.00509	1686.4	0.00511	1686.4	0.00351
1685.5	0.00466	1685.5	0.00467	1685.5	0.00476	1685.5	0.00478	1685.5	0.00483	1685.5	0.00487	1685.5	0.00493	1685.5	0.00499	1685.5	0.00509	1685.5	0.00522	1685.5	0.00534	1685.5	0.00543	1685.5	0.00552	1685.5	0.00562	1685.5	0.00566	1685.5	0.0057	1685.5	0.00574	1685.5	0.00576	1685.5	0.00406
1684.5	0.00502	1684.5	0.00504	1684.5	0.00515	1684.5	0.00519	1684.5	0.00524	1684.5	0.0053	1684.5	0.00537	1684.5	0.00545	1684.5	0.00558	1684.5	0.00576	1684.5	0.00593	1684.5	0.00604	1684.5	0.00615	1684.5	0.00628	1684.5	0.00633	1684.5	0.00637	1684.5	0.0064	1684.5	0.00643	1684.5	0.00466
1683.5	0.00539	1683.5	0.00541	1683.5	0.00554	1683.5	0.00559	1683.5	0.00566	1683.5	0.00573	1683.5	0.00581	1683.5	0.00591	1683.5	0.00608	1683.5	0.00632	1683.5	0.00654	1683.5	0.00666	1683.5	0.0068	1683.5	0.00695	1683.5	0.007	1683.5	0.00704	1683.5	0.00708	1683.5	0.00711	1683.5	0.0053
1682.6	0.00576	1682.6	0.00579	1682.6	0.00594	1682.6	0.006	1682.6	0.00608	1682.6	0.00616	1682.6	0.00626	1682.6	0.00638	1682.6	0.00659	1682.6	0.00689	1682.6	0.00715	1682.6	0.0073	1682.6	0.00746	1682.6	0.00763	1682.6	0.00768	1682.6	0.00773	1682.6	0.00777	1682.6	0.0078	1682.6	0.00598
1681.6	0.00613	1681.6	0.00618	1681.6	0.00634	1681.6	0.00642	1681.6	0.0065	1681.6	0.00659	1681.6	0.00671	1681.6	0.00685	1681.6	0.0071	1681.6	0.00746	1681.6	0.00777	1681.6	0.00794	1681.6	0.00813	1681.6	0.00831	1681.6	0.00837	1681.6	0.00841	1681.6	0.00845	1681.6	0.00849	1681.6	0.00669
1680.6	0.00652	1680.6	0.00657	1680.6	0.00675	1680.6	0.00683	1680.6	0.00693	1680.6	0.00703	1680.6	0.00716	1680.6	0.00733	1680.6	0.00761	1680.6	0.00803	1680.6	0.00839	1680.6	0.00857	1680.6	0.0088	1680.6	0.009	1680.6	0.00905	1680.6	0.00909	1680.6	0.00914	1680.6	0.00917	1680.6	0.00742
1679.7	0.00691	1679.7	0.00697	1679.7	0.00717	1679.7	0.00726	1679.7	0.00736	1679.7	0.00748	1679.7	0.00762	1679.7	0.00781	1679.7	0.00813	1679.7	0.00861	1679.7	0.00901	1679.7	0.00921	1679.7	0.00946	1679.7	0.00967	1679.7	0.00972	1679.7	0.00977	1679.7	0.00981	1679.7	0.00985	1679.7	0.00816
1678.7	0.00733	1678.7	0.00739	1678.7	0.00761	1678.7	0.0077	1678.7	0.00781	1678.7	0.00794	1678.7	0.00809	1678.7	0.0083	1678.7	0.00865	1678.7	0.00919	1678.7	0.00963	1678.7	0.00985	1678.7	0.01012	1678.7	0.01034	1678.7	0.01039	1678.7	0.01044	1678.7	0.01049	1678.7	0.01053	1678.7	0.00891
1677.7	0.00776	1677.7	0.00783	1677.7	0.00806	1677.7	0.00816	1677.7	0.00828	1677.7	0.00841	1677.7	0.00858	1677.7	0.0088	1677.7	0.00918	1677.7	0.00976	1677.7	0.01025	1677.7	0.01048	1677.7	0.01077	1677.7	0.011	1677.7	0.01105	1677.7	0.0111	1677.7	0.01115	1677.7	0.01119	1677.7	0.00966
1676.8	0.00821	1676.8	0.00828	1676.8	0.00852	1676.8	0.00863	1676.8	0.00875	1676.8	0.00889	1676.8	0.00907	1676.8	0.00931	1676.8	0.00972	1676.8	0.01034	1676.8	0.01085	1676.8	0.0111	1676.8	0.01142	1676.8	0.01165	1676.8	0.0117	1676.8	0.01175	1676.8	0.0118	1676.8	0.01185	1676.8	0.01042
1675.8	0.00867	1675.8	0.00874	1675.8	0.00899	1675.8	0.0091	1675.8	0.00923	1675.8	0.00938	1675.8	0.00957	1675.8	0.00982	1675.8	0.01025	1675.8	0.01091	1675.8	0.01145	1675.8	0.0117	1675.8	0.01204	1675.8	0.01228	1675.8	0.01233	1675.8	0.01238	1675.8	0.01244	1675.8	0.01249	1675.8	0.01118
1674.9	0.00912	1674.9	0.0092	1674.9	0.00946	1674.9	0.00957	1674.9	0.0097	1674.9	0.00986	1674.9	0.01006	1674.9	0.01032	1674.9	0.01077	1674.9	0.01147	1674.9	0.01203	1674.9	0.01229	1674.9	0.01265	1674.9	0.0129	1674.9	0.01295	1674.9	0.013	1674.9	0.01306	1674.9	0.01311	1674.9	0.01194
1673.9	0.00956	1673.9	0.00964	1673.9	0.00991	1673.9	0.01003	1673.9	0.01016	1673.9	0.01032	1673.9	0.01053	1673.9	0.0108	1673.9	0.01127	1673.9	0.012	1673.9	0.01259	1673.9	0.01286	1673.9	0.01324	1673.9	0.01349	1673.9	0.01355	1673.9	0.0136	1673.9	0.01366	1673.9	0.01371	1673.9	0.01269
1672.9	0.00999	1672.9	0.01007	1672.9	0.01034	1672.9	0.01047	1672.9	0.0106	1672.9	0.01077	1672.9	0.01098	1672.9	0.01127	1672.9	0.01176	1672.9	0.01252	1672.9	0.01312	1672.9	0.01341	1672.9	0.0138	1672.9	0.01407	1672.9	0.01412	1672.9	0.01417	1672.9	0.01424	1672.9	0.01429	1672.9	0.01344
1672	0.01041	1672	0.01049	1672	0.01076	1672	0.01089	1672	0.01102	1672	0.0112	1672	0.01142	1672	0.01171	1672	0.01222	1672	0.013	1672	0.01363	1672	0.01393	1672	0.01434	1672	0.01462	1672	0.01467	1672	0.01473	1672	0.01479	1672	0.01485	1672	0.01417
1671	0.01081	1671	0.01089	1671	0.01116	1671	0.01129	1671	0.01143	1671	0.01161	1671	0.01183	1671	0.01213	1671	0.01266	1671	0.01347	1671	0.01412	1671	0.01443	1671	0.01486	1671	0.01514	1671	0.0152	1671	0.01525	1671	0.01532	1671	0.01538	1671	0.01488
1670	0.01122	1670	0.01129	1670	0.01156	1670	0.01169	1670	0.01183	1670	0.01201	1670	0.01224	1670	0.01254	1670	0.01308	1670	0.01392	1670	0.01459	1670	0.0149	1670	0.01535	1670	0.01564	1670	0.0157	1670	0.01576	1670	0.01583	1670	0.01589	1670	0.01557
1669.1	0.01162	1669.1	0.01168	1669.1	0.01195	1669.1	0.01208	1669.1	0.01222	1669.1	0.0124	1669.1	0.01263	1669.1	0.01294	1669.1	0.01349	1669.1	0.01435	1669.1	0.01504	1669.1	0.01536	1669.1	0.01582	1669.1	0.01612	1669.1	0.01618	1669.1	0.01624	1669.1	0.01631	1669.1	0.01638	1669.1	0.01623
1668.1	0.01201	1668.1	0.01207	1668.1	0.01234	1668.1	0.01247	1668.1	0.01261	1668.1	0.01279	1668.1	0.01302	1668.1	0.01333	1668.1	0.01389	1668.1	0.01476	1668.1	0.01547	1668.1	0.0158	1668.1	0.01627	1668.1	0.01658	1668.1	0.01664	1668.1	0.0167	1668.1	0.01677	1668.1	0.01684	1668.1	0.01686
1667.1	0.01239	1667.1	0.01245	1667.1	0.01272	1667.1	0.01285	1667.1	0.01299	1667.1	0.01316	1667.1	0.01339	1667.1	0.01371	1667.1	0.01427	1667.1	0.01516	1667.1	0.01588	1667.1	0.01622	1667.1	0.0167	1667.1	0.01701	1667.1	0.01707	1667.1	0.01714	1667.1	0.01721	1667.1	0.01728	1667.1	0.01746
1666.2	0.01275	1666.2	0.01282	1666.2	0.01308	1666.2	0.01321	1666.2	0.01335	1666.2	0.01352	1666.2	0.01376	1666.2	0.01407	1666.2	0.01464	1666.2	0.01554	1666.2	0.01628	1666.2	0.01661	1666.2	0.0171	1666.2	0.01742	1666.2	0.01748	1666.2	0.01755	1666.2	0.01762	1666.2	0.01769	1666.2	0.01803
1665.2	0.01309	1665.2	0.01316	1665.2	0.01342	1665.2	0.01355	1665.2	0.01369	1665.2	0.01387	1665.2	0.0141	1665.2	0.01442	1665.2	0.015	1665.2	0.0159	1665.2	0.01665	1665.2	0.01699	1665.2	0.01748	1665.2	0.01781	1665.2	0.01787	1665.2	0.01794	1665.2	0.01801	1665.2	0.01808	1665.2	0.01856
1664.2	0.01342	1664.2	0.01349	1664.2	0.01375	1664.2	0.01388	1664.2	0.01402	1664.2	0.0142	1664.2	0.01443	1664.2	0.01475	1664.2	0.01533	1664.2	0.01625	1664.2	0.01701	1664.2	0.01734	1664.2	0.01784	1664.2	0.01817	1664.2	0.01823	1664.2	0.0183	1664.2	0.01837	1664.2	0.01844	1664.2	0.01906
1663.3	0.01374	1663.3	0.01381	1663.3	0.01408	1663.3	0.0142	1663.3	0.01434	1663.3	0.01452	1663.3	0.01476	1663.3	0.01507	1663.3	0.01566	1663.3	0.01658	1663.3	0.01735	1663.3	0.01768	1663.3	0.01818	1663.3	0.01851	1663.3	0.01857	1663.3	0.01864	1663.3	0.01871	1663.3	0.01878	1663.3	0.01954
1662.3	0.01406	1662.3	0.01414	1662.3	0.0144	1662.3	0.01452	1662.3	0.01466	1662.3	0.01484	1662.3	0.01507	1662.3	0.01539	1662.3	0.01598	1662.3	0.01691	1662.3	0.01767	1662.3	0.018	1662.3	0.0185	1662.3	0.01883	1662.3	0.01889	1662.3	0.01895	1662.3	0.01903	1662.3	0.0191	1662.3	0.01999
1661.4	0.01439	1661.4	0.01447	1661.4	0.01473	1661.4	0.01484	1661.4	0.01499	1661.4	0.01516	1661.4	0.0154	1661.4	0.01571	1661.4	0.0163	1661.4	0.01722	1661.4	0.01798	1661.4	0.01831	1661.4	0.0188	1661.4	0.01913	1661.4	0.01918	1661.4	0.01925	1661.4	0.01932	1661.4	0.01939	1661.4	0.02042
1660.4	0.01474	1660.4	0.01482	1660.4	0.01508	1660.4	0.01518	1660.4	0.01532	1660.4	0.01549	1660.4	0.01572	1660.4	0.01603	1660.4	0.01661	1660.4	0.01753	1660.4	0.01828	1660.4	0.0186	1660.4	0.01909	1660.4	0.0194	1660.4	0.01946	1660.4	0.01952	1660.4	0.01959	1660.4	0.01966	1660.4	0.02082
1659.4	0.01511	1659.4	0.01519	1659.4	0.01543	1659.4	0.01553	1659.4	0.01566	1659.4	0.01583	1659.4	0.01605	1659.4	0.01636	1659.4	0.01693	1659.4	0.01783	1659.4	0.01856	1659.4	0.01887	1659.4	0.01935	1659.4	0.01965	1659.4	0.0197	1659.4	0.01976	1659.4	0.01983	1659.4	0.0199	1659.4	0.02119
1658.5	0.01549	1658.5	0.01557	1658.5	0.0158	1658.5	0.01589	1658.5	0.01601	1658.5	0.01617	1658.5	0.01638	1658.5	0.01668	1658.5	0.01723	1658.5	0.01811	1658.5	0.01883	1658.5	0.01912	1658.5	0.01958	1658.5	0.01988	1658.5	0.01992	1658.5	0.01998	1658.5	0.02005	1658.5	0.02011	1658.5	0.02154
1657.5	0.01588	1657.5	0.01595	1657.5	0.01616	1657.5	0.01625	1657.5	0.01636	1657.5	0.01651	1657.5	0.01671	1657.5	0.017	1657.5	0.01753	1657.5	0.01838	1657.5	0.01907	1657.5	0.01935	1657.5	0.01979	1657.5	0.02007	1657.5	0.02011	1657.5	0.02016	1657.5	0.02023	1657.5	0.02029	1657.5	0.02185
1656.5	0.01627	1656.5	0.01634	1656.5	0.01653	1656.5	0.0166	1656.5	0.01671	1656.5	0.01685	1656.5	0.01703	1656.5	0.01731	1656.5	0.01782	1656.5	0.01863	1656.5	0.01929	1656.5	0.01956	1656.5	0.01998	1656.5	0.02023	1656.5	0.02027	1656.5	0.02032	1656.5	0.02038	1656.5	0.02044	1656.5	0.02212
1655.6	0.01665	1655.6	0.01671	1655.6	0.01687	1655.6	0.01694	1655.6	0.01704	1655.6	0.01717	1655.6	0.01734	1655.6	0.0176	1655.6	0.01809	1655.6	0.01886	1655.6	0.01948	1655.6	0.01973	1655.6	0.02013	1655.6	0.02037	1655.6	0.02039	1655.6	0.02044	1655.6	0.02049	1655.6	0.02056	1655.6	0.02235
1654.6	0.01701	1654.6	0.01707	1654.6	0.01721	1654.6	0.01727	1654.6	0.01735	1654.6	0.01747	1654.6	0.01763	1654.6	0.01788	1654.6	0.01834	1654.6	0.01907	1654.6	0.01965	1654.6	0.01988	1654.6	0.02025	1654.6	0.02047	1654.6	0.02049	1654.6	0.02054	1654.6	0.02058	1654.6	0.02064	1654.6	0.02255
1653.6	0.01735	1653.6	0.0174	1653.6	0.01753	1653.6	0.01758	1653.6	0.01766	1653.6	0.01776	1653.6	0.01791	1653.6	0.01814	1653.6	0.01857	1653.6	0.01926	1653.6	0.0198	1653.6	0.02001	1653.6	0.02035	1653.6	0.02054	1653.6	0.02056	1653.6	0.0206	1653.6	0.02064	1653.6	0.02069	1653.6	0.02271
1652.7	0.01767	1652.7	0.01773	1652.7	0.01784	1652.7	0.01788	1652.7	0.01795	1652.7	0.01804	1652.7	0.01818	1652.7	0.01839	1652.7	0.0188	1652.7	0.01944	1652.7	0.01993	1652.7	0.02012	1652.7	0.02043	1652.7	0.02059	1652.7	0.0206	1652.7	0.02063	1652.7	0.02066	1652.7	0.02071	1652.7	0.02284
1651.7	0.01799	1651.7	0.01805	1651.7	0.01814	1651.7	0.01817	1651.7	0.01824	1651.7	0.01832	1651.7	0.01845	1651.7	0.01864	1651.7	0.01902	1651.7	0.0196	1651.7	0.02005	1651.7	0.02021	1651.7	0.02049	1651.7	0.02061	1651.7	0.02061	1651.7	0.02064	1651.7	0.02067	1651.7	0.02071	1651.7	0.02294
1650.7	0.0183	1650.7	0.01836	1650.7	0.01844	1650.7	0.01846	1650.7	0.01852	1650.7	0.0186	1650.7	0.01871	1650.7	0.01889	1650.7	0.01923	1650.7	0.01974	1650.7	0.02014	1650.7	0.02028	1650.7	0.02052	1650.7	0.0206	1650.7	0.02059	1650.7	0.02061	1650.7	0.02064	1650.7	0.02067	1650.7	0.02299
1649.8	0.01859	1649.8	0.01866	1649.8	0.01873	1649.8	0.01875	1649.8	0.01879	1649.8	0.01886	1649.8	0.01897	1649.8	0.01912	1649.8	0.01943	1649.8	0.01987	1649.8	0.02021	1649.8	0.02032	1649.8	0.02052	1649.8	0.02056	1649.8	0.02053	1649.8	0.02055	1649.8	0.02056	1649.8	0.02059	1649.8	0.02299
1648.8	0.01888	1648.8	0.01896	1648.8	0.01901	1648.8	0.01902	1648.8	0.01906	1648.8	0.01912	1648.8	0.01921	1648.8	0.01935	1648.8	0.01961	1648.8	0.01998	1648.8	0.02025	1648.8	0.02032	1648.8	0.02047	1648.8	0.02046	1648.8	0.02043	1648.8	0.02043	1648.8	0.02044	1648.8	0.02046	1648.8	0.02293
1647.9	0.01916	1647.9	0.01924	1647.9	0.01929	1647.9	0.01929	1647.9	0.01932	1647.9	0.01937	1647.9	0.01945	1647.9	0.01956	1647.9	0.01978	1647.9	0.02006	1647.9	0.02026	1647.9	0.02029	1647.9	0.02039	1647.9	0.02032	1647.9	0.02028	1647.9	0.02028	1647.9	0.02027	1647.9	0.02028	1647.9	0.02279
1646.9	0.01942	1646.9	0.01951	1646.9	0.01955	1646.9	0.01955	1646.9	0.01956	1646.9	0.01961	1646.9	0.01967	1646.9	0.01976	1646.9	0.01993	1646.9	0.02012	1646.9	0.02023	1646.9	0.02023	1646.9	0.02026	1646.9	0.02014	1646.9	0.02008	1646.9	0.02007	1646.9	0.02006	1646.9	0.02006	1646.9	0.0226
1645.9	0.01967	1645.9	0.01978	1645.9	0.0198	1645.9	0.01979	1645.9	0.0198	1645.9	0.01984	1645.9	0.01988	1645.9	0.01994	1645.9	0.02007	1645.9	0.02015	1645.9	0.02017	1645.9	0.02012	1645.9	0.02009	1645.9	0.0199	1645.9	0.01983	1645.9	0.01981	1645.9	0.01979	1645.9	0.01979	1645.9	0.02233
1645	0.01991	1645	0.02003	1645	0.02004	1645	0.02002	1645	0.02002	1645	0.02005	1645	0.02008	1645	0.02011	1645	0.02018	1645	0.02016	1645	0.02007	1645	0.01999	1645	0.01988	1645	0.01963	1645	0.01954	1645	0.01951	1645	0.01948	1645	0.01947	1645	0.02199
1644	0.02014	1644	0.02026	1644	0.02027	1644	0.02024	1644	0.02023	1644	0.02025	1644	0.02026	1644	0.02026	1644	0.02028	1644	0.02014	1644	0.01994	1644	0.01981	1644	0.01963	1644	0.0193	1644	0.0192	1644	0.01916	1644	0.01912	1644	0.0191	1644	0.02159
1643	0.02034	1643	0.02048	1643	0.02048	1643	0.02044	1643	0.02043	1643	0.02043	1643	0.02042	1643	0.02039	1643	0.02034	1643	0.02009	1643	0.01976	1643	0.01959	1643	0.01933	1643	0.01893	1643	0.01881	1643	0.01876	1643	0.01871	1643	0.01868	1643	0.02111
1642.1	0.02053	1642.1	0.02068	1642.1	0.02067	1642.1	0.02062	1642.1	0.0206	1642.1	0.02058	1642.1	0.02055	1642.1	0.0205	1642.1	0.02038	1642.1	0.01999	1642.1	0.01955	1642.1	0.01933	1642.1	0.01899	1642.1	0.0185	1642.1	0.01837	1642.1	0.01831	1642.1	0.01825	1642.1	0.01821	1642.1	0.02055
1641.1	0.02068	1641.1	0.02085	1641.1	0.02082	1641.1	0.02077	1641.1	0.02074	1641.1	0.02071	1641.1	0.02065	1641.1	0.02056	1641.1	0.02037	1641.1	0.01986	1641.1	0.01928	1641.1	0.01901	1641.1	0.01859	1641.1	0.01803	1641.1	0.01788	1641.1	0.01781	1641.1	0.01775	1641.1	0.01769	1641.1	0.01992
1640.1	0.02079	1640.1	0.02097	1640.1	0.02093	1640.1	0.02087	1640.1	0.02083	1640.1	0.02077	1640.1	0.0207	1640.1	0.02058	1640.1	0.02031	1640.1	0.01966	1640.1	0.01897	1640.1	0.01865	1640.1	0.01814	1640.1	0.0175	1640.1	0.01734	1640.1	0.01727	1640.1	0.01719	1640.1	0.01713	1640.1	0.01922
1639.2	0.02084	1639.2	0.02103	1639.2	0.02097	1639.2	0.0209	1639.2	0.02085	1639.2	0.02077	1639.2	0.02067	1639.2	0.02052	1639.2	0.02017	1639.2	0.0194	1639.2	0.01859	1639.2	0.01822	1639.2	0.01764	1639.2	0.01693	1639.2	0.01675	1639.2	0.01668	1639.2	0.01659	1639.2	0.01652	1639.2	0.01845
1638.2	0.0208	1638.2	0.021	1638.2	0.02092	1638.2	0.02085	1638.2	0.02078	1638.2	0.02069	1638.2	0.02056	1638.2	0.02037	1638.2	0.01995	1638.2	0.01907	1638.2	0.01814	1638.2	0.01773	1638.2	0.01708	1638.2	0.01631	1638.2	0.01613	1638.2	0.01605	1638.2	0.01596	1638.2	0.01588	1638.2	0.01762
1637.2	0.02067	1637.2	0.02086	1637.2	0.02077	1637.2	0.02069	1637.2	0.02061	1637.2	0.0205	1637.2	0.02034	1637.2	0.02013	1637.2	0.01964	1637.2	0.01865	1637.2	0.01762	1637.2	0.01717	1637.2	0.01647	1637.2	0.01566	1637.2	0.01547	1637.2	0.01538	1637.2	0.01529	1637.2	0.0152	1637.2	0.01673
1636.3	0.02044	1636.3	0.02062	1636.3	0.02051	1636.3	0.02042	1636.3	0.02033	1636.3	0.0202	1636.3	0.02002	1636.3	0.01978	1636.3	0.01922	1636.3	0.01814	1636.3	0.01703	1636.3	0.01655	1636.3	0.01581	1636.3	0.01498	1636.3	0.01478	1636.3	0.01469	1636.3	0.01459	1636.3	0.0145	1636.3	0.01579
1635.3	0.02011	1635.3	0.02027	1635.3	0.02014	1635.3	0.02004	1635.3	0.01994	1635.3	0.01979	1635.3	0.01959	1635.3	0.01932	1635.3	0.01871	1635.3	0.01755	1635.3	0.01638	1635.3	0.01588	1635.3	0.01511	1635.3	0.01427	1635.3	0.01408	1635.3	0.01398	1635.3	0.01388	1635.3	0.01378	1635.3	0.01483
1634.4	0.01969	1634.4	0.01982	1634.4	0.01965	1634.4	0.01955	1634.4	0.01944	1634.4	0.01928	1634.4	0.01906	1634.4	0.01875	1634.4	0.0181	1634.4	0.01688	1634.4	0.01567	1634.4	0.01515	1634.4	0.01437	1634.4	0.01355	1634.4	0.01337	1634.4	0.01326	1634.4	0.01316	1634.4	0.01306	1634.4	0.01385
1633.4	0.01917	1633.4	0.01927	1633.4	0.01907	1633.4	0.01896	1633.4	0.01884	1633.4	0.01866	1633.4	0.01842	1633.4	0.01809	1633.4	0.0174	1633.4	0.01614	1633.4	0.01491	1633.4	0.01439	1633.4	0.0136	1633.4	0.01282	1633.4	0.01265	1633.4	0.01253	1633.4	0.01243	1633.4	0.01234	1633.4	0.01286
1632.4	0.01858	1632.4	0.01863	1632.4	0.01838	1632.4	0.01828	1632.4	0.01814	1632.4	0.01795	1632.4	0.01769	1632.4	0.01734	1632.4	0.01662	1632.4	0.01534	1632.4	0.01412	1632.4	0.01359	1632.4	0.01281	1632.4	0.01208	1632.4	0.01192	1632.4	0.01181	1632.4	0.01171	1632.4	0.01161	1632.4	0.01187
1631.5	0.01789	1631.5	0.01789	1631.5	0.01761	1631.5	0.0175	1631.5	0.01735	1631.5	0.01716	1631.5	0.01688	1631.5	0.01651	1631.5	0.01577	1631.5	0.01449	1631.5	0.01329	1631.5	0.01277	1631.5	0.01201	1631.5	0.01134	1631.5	0.0112	1631.5	0.01109	1631.5	0.01099	1631.5	0.01089	1631.5	0.01087
1630.5	0.01713	1630.5	0.01708	1630.5	0.01676	1630.5	0.01665	1630.5	0.01648	1630.5	0.01628	1630.5	0.016	1630.5	0.01561	1630.5	0.01486	1630.5	0.01359	1630.5	0.01243	1630.5	0.01193	1630.5	0.0112	1630.5	0.01061	1630.5	0.01049	1630.5	0.01038	1630.5	0.01028	1630.5	0.01018	1630.5	0.00988
1629.5	0.01628	1629.5	0.01618	1629.5	0.01583	1629.5	0.01572	1629.5	0.01554	1629.5	0.01534	1629.5	0.01505	1629.5	0.01466	1629.5	0.01391	1629.5	0.01266	1629.5	0.01156	1629.5	0.01108	1629.5	0.01039	1629.5	0.00989	1629.5	0.00979	1629.5	0.00969	1629.5	0.00958	1629.5	0.00949	1629.5	0.0089
1628.6	0.01536	1628.6	0.01521	1628.6	0.01485	1628.6	0.01473	1628.6	0.01456	1628.6	0.01434	1628.6	0.01406	1628.6	0.01366	1628.6	0.01292	1628.6	0.01172	1628.6	0.01069	1628.6	0.01023	1628.6	0.00959	1628.6	0.00919	1628.6	0.0091	1628.6	0.00901	1628.6	0.00891	1628.6	0.00881	1628.6	0.00794
1627.6	0.01438	1627.6	0.01419	1627.6	0.01382	1627.6	0.0137	1627.6	0.01353	1627.6	0.01331	1627.6	0.01303	1627.6	0.01265	1627.6	0.01192	1627.6	0.01077	1627.6	0.00982	1627.6	0.0094	1627.6	0.0088	1627.6	0.0085	1627.6	0.00844	1627.6	0.00835	1627.6	0.00825	1627.6	0.00816	1627.6	0.00701
1626.6	0.01335	1626.6	0.01314	1626.6	0.01276	1626.6	0.01265	1626.6	0.01248	1626.6	0.01227	1626.6	0.012	1626.6	0.01162	1626.6	0.01091	1626.6	0.00983	1626.6	0.00897	1626.6	0.00858	1626.6	0.00804	1626.6	0.00784	1626.6	0.0078	1626.6	0.00771	1626.6	0.00762	1626.6	0.00754	1626.6	0.00612
1625.7	0.01231	1625.7	0.01208	1625.7	0.01171	1625.7	0.0116	1625.7	0.01144	1625.7	0.01123	1625.7	0.01097	1625.7	0.01061	1625.7	0.00992	1625.7	0.00891	1625.7	0.00813	1625.7	0.00778	1625.7	0.00729	1625.7	0.00719	1625.7	0.00718	1625.7	0.0071	1625.7	0.00702	1625.7	0.00694	1625.7	0.00528
1624.7	0.01126	1624.7	0.01102	1624.7	0.01066	1624.7	0.01057	1624.7	0.01041	1624.7	0.01021	1624.7	0.00996	1624.7	0.00961	1624.7	0.00895	1624.7	0.00801	1624.7	0.00732	1624.7	0.007	1624.7	0.00658	1624.7	0.00657	1624.7	0.00658	1624.7	0.00651	1624.7	0.00643	1624.7	0.00636	1624.7	0.0045
1623.7	0.01023	1623.7	0.00999	1623.7	0.00965	1623.7	0.00956	1623.7	0.00941	1623.7	0.00922	1623.7	0.00898	1623.7	0.00865	1623.7	0.00802	1623.7	0.00715	1623.7	0.00654	1623.7	0.00626	1623.7	0.00588	1623.7	0.00597	1623.7	0.006	1623.7	0.00594	1623.7	0.00587	1623.7	0.0058	1623.7	0.00377
1622.8	0.00924	1622.8	0.009	1622.8	0.00868	1622.8	0.0086	1622.8	0.00845	1622.8	0.00827	1622.8	0.00804	1622.8	0.00772	1622.8	0.00713	1622.8	0.00632	1622.8	0.00579	1622.8	0.00554	1622.8	0.00521	1622.8	0.00538	1622.8	0.00543	1622.8	0.00538	1622.8	0.00532	1622.8	0.00525	1622.8	0.0031
1621.8	0.00829	1621.8	0.00806	1621.8	0.00776	1621.8	0.00768	1621.8	0.00755	1621.8	0.00737	1621.8	0.00715	1621.8	0.00684	1621.8	0.00628	1621.8	0.00553	1621.8	0.00507	1621.8	0.00484	1621.8	0.00456	1621.8	0.0048	1621.8	0.00488	1621.8	0.00484	1621.8	0.00478	1621.8	0.00472	1621.8	0.0025
1620.9	0.0074	1620.9	0.00718	1620.9	0.00689	1620.9	0.00682	1620.9	0.00669	1620.9	0.00652	1620.9	0.00631	1620.9	0.00601	1620.9	0.00548	1620.9	0.00478	1620.9	0.00438	1620.9	0.00418	1620.9	0.00394	1620.9	0.00424	1620.9	0.00434	1620.9	0.0043	1620.9	0.00425	1620.9	0.0042	1620.9	0.00196
1619.9	0.00657	1619.9	0.00635	1619.9	0.00608	1619.9	0.00601	1619.9	0.00589	1619.9	0.00573	1619.9	0.00552	1619.9	0.00524	1619.9	0.00474	1619.9	0.00409	1619.9	0.00373	1619.9	0.00355	1619.9	0.00334	1619.9	0.0037	1619.9	0.00381	1619.9	0.00378	1619.9	0.00373	1619.9	0.00369	1619.9	0.00149
1618.9	0.0058	1618.9	0.00559	1618.9	0.00534	1618.9	0.00527	1618.9	0.00515	1618.9	0.00499	1618.9	0.00479	1618.9	0.00452	1618.9	0.00405	1618.9	0.00344	1618.9	0.00312	1618.9	0.00296	1618.9	0.00277	1618.9	0.00317	1618.9	0.00329	1618.9	0.00327	1618.9	0.00323	1618.9	0.00319	1618.9	0.00109
1618	0.00509	1618	0.00489	1618	0.00465	1618	0.00458	1618	0.00446	1618	0.00431	1618	0.00413	1618	0.00386	1618	0.00342	1618	0.00285	1618	0.00255	1618	0.0024	1618	0.00224	1618	0.00266	1618	0.00279	1618	0.00278	1618	0.00274	1618	0.00271	1618	0.0007541
1617	0.00445	1617	0.00425	1617	0.00402	1617	0.00395	1617	0.00384	1617	0.0037	1617	0.00352	1617	0.00327	1617	0.00285	1617	0.00231	1617	0.00203	1617	0.00189	1617	0.00175	1617	0.00218	1617	0.00232	1617	0.00231	1617	0.00228	1617	0.00224	1617	0.0004843
1616	0.00386	1616	0.00368	1616	0.00346	1616	0.00339	1616	0.00328	1616	0.00314	1616	0.00297	1616	0.00273	1616	0.00234	1616	0.00183	1616	0.00157	1616	0.00143	1616	0.0013	1616	0.00173	1616	0.00187	1616	0.00186	1616	0.00183	1616	0.00181	1616	0.0002646
1615.1	0.00334	1615.1	0.00316	1615.1	0.00295	1615.1	0.00288	1615.1	0.00277	1615.1	0.00264	1615.1	0.00248	1615.1	0.00226	1615.1	0.00189	1615.1	0.00141	1615.1	0.00115	1615.1	0.00102	1615.1	0.0008928	1615.1	0.00131	1615.1	0.00145	1615.1	0.00145	1615.1	0.00142	1615.1	0.00139	1615.1	8.06e-05
1614.1	0.00287	1614.1	0.0027	1614.1	0.0025	1614.1	0.00243	1614.1	0.00233	1614.1	0.0022	1614.1	0.00205	1614.1	0.00184	1614.1	0.00149	1614.1	0.00104	1614.1	0.000788	1614.1	0.0006526	1614.1	0.0005358	1614.1	0.000932	1614.1	0.00107	1614.1	0.00107	1614.1	0.00104	1614.1	0.00101	1614.1	-8.11e-05
1613.1	0.00245	1613.1	0.00229	1613.1	0.0021	1613.1	0.00203	1613.1	0.00193	1613.1	0.00182	1613.1	0.00167	1613.1	0.00147	1613.1	0.00115	1613.1	0.0007161	1613.1	0.0004718	1613.1	0.0003375	1613.1	0.0002249	1613.1	0.0005884	1613.1	0.0007173	1613.1	0.0007154	1613.1	0.0006929	1613.1	0.0006675	1613.1	-0.00023
1612.2	0.00208	1612.2	0.00193	1612.2	0.00175	1612.2	0.00168	1612.2	0.00159	1612.2	0.00148	1612.2	0.00134	1612.2	0.00116	1612.2	0.0008502	1612.2	0.000443	1612.2	0.0002026	1612.2	6.98e-05	1612.2	-4.01e-05	1612.2	0.0002842	1612.2	0.0004026	1612.2	0.0004014	1612.2	0.0003815	1612.2	0.0003579	1612.2	-0.0003695
1611.2	0.00175	1611.2	0.00161	1611.2	0.00145	1611.2	0.00138	1611.2	0.00129	1611.2	0.00119	1611.2	0.00106	1611.2	0.0008844	1611.2	0.0006004	1611.2	0.0002153	1611.2	-2.02e-05	1611.2	-0.0001509	1611.2	-0.0002589	1611.2	2.27e-05	1611.2	0.0001289	1611.2	0.000128	1611.2	0.0001108	1611.2	9.02e-05	1611.2	-0.0004977
1610.2	0.00147	1610.2	0.00134	1610.2	0.00119	1610.2	0.00112	1610.2	0.00104	1610.2	0.000943	1610.2	0.0008236	1610.2	0.0006583	1610.2	0.0003946	1610.2	3.17e-05	1610.2	-0.0001972	1610.2	-0.0003248	1610.2	-0.0004309	1610.2	-0.0001928	1610.2	-9.97e-05	1610.2	-0.0001004	1610.2	-0.0001152	1610.2	-0.0001316	1610.2	-0.0006102
1609.3	0.00123	1609.3	0.00111	1609.3	0.0009722	1609.3	0.0009041	1609.3	0.0008308	1609.3	0.0007388	1609.3	0.0006281	1609.3	0.000474	1609.3	0.0002305	1609.3	-0.0001092	1609.3	-0.0003298	1609.3	-0.0004524	1609.3	-0.0005563	1609.3	-0.0003606	1609.3	-0.0002804	1609.3	-0.000281	1609.3	-0.0002938	1609.3	-0.0003056	1609.3	-0.0007023
1608.3	0.00102	1608.3	0.0009148	1608.3	0.0007886	1608.3	0.0007246	1608.3	0.000657	1608.3	0.0005717	1608.3	0.0004702	1608.3	0.0003274	1608.3	0.0001048	1608.3	-0.0002104	1608.3	-0.0004205	1608.3	-0.000536	1608.3	-0.0006369	1608.3	-0.0004808	1608.3	-0.0004126	1608.3	-0.000413	1608.3	-0.0004243	1608.3	-0.0004316	1608.3	-0.0007706
1607.4	0.0008427	1607.4	0.0007471	1607.4	0.0006343	1607.4	0.0005757	1607.4	0.0005141	1607.4	0.0004358	1607.4	0.0003442	1607.4	0.0002135	1607.4	1.28e-05	1607.4	-0.0002759	1607.4	-0.0004736	1607.4	-0.0005798	1607.4	-0.0006759	1607.4	-0.0005555	1607.4	-0.000498	1607.4	-0.0004984	1607.4	-0.0005085	1607.4	-0.0005116	1607.4	-0.0008129
1606.4	0.000687	1606.4	0.0006019	1606.4	0.0005029	1606.4	0.0004507	1606.4	0.0003953	1606.4	0.0003247	1606.4	0.0002441	1606.4	0.0001264	1606.4	-5.11e-05	1606.4	-0.0003108	1606.4	-0.0004935	1606.4	-0.0005888	1606.4	-0.0006779	1606.4	-0.0005881	1606.4	-0.0005404	1606.4	-0.0005404	1606.4	-0.0005496	1606.4	-0.0005493	1606.4	-0.0008268
1605.4	0.0005476	1605.4	0.0004738	1605.4	0.000389	1605.4	0.0003438	1605.4	0.0002952	1605.4	0.0002331	1605.4	0.0001644	1605.4	6.12e-05	1605.4	-9.23e-05	1605.4	-0.0003198	1605.4	-0.0004842	1605.4	-0.0005676	1605.4	-0.0006472	1605.4	-0.0005818	1605.4	-0.0005436	1605.4	-0.0005426	1605.4	-0.0005512	1605.4	-0.0005481	1605.4	-0.0008087
1604.5	0.0004213	1604.5	0.0003598	1604.5	0.0002895	1604.5	0.0002515	1604.5	0.0002104	1604.5	0.0001579	1604.5	0.0001015	1604.5	1.46e-05	1604.5	-0.0001139	1604.5	-0.0003062	1604.5	-0.0004484	1604.5	-0.0005191	1604.5	-0.000587	1604.5	-0.0005398	1604.5	-0.0005109	1604.5	-0.0005083	1604.5	-0.0005164	1604.5	-0.0005113	1604.5	-0.0007541
1603.5	0.0003072	1603.5	0.000259	1603.5	0.0002035	1603.5	0.0001729	1603.5	0.0001398	1603.5	9.82e-05	1603.5	5.39e-05	1603.5	-1.52e-05	1603.5	-0.0001179	1603.5	-0.000272	1603.5	-0.0003886	1603.5	-0.0004456	1603.5	-0.0005	1603.5	-0.000466	1603.5	-0.0004459	1603.5	-0.0004418	1603.5	-0.000449	1603.5	-0.0004428	1603.5	-0.0006602
1602.5	0.0002066	1602.5	0.0001718	1602.5	0.0001311	1602.5	0.0001081	1602.5	8.34e-05	1602.5	5.33e-05	1602.5	2.08e-05	1602.5	-2.98e-05	1602.5	-0.0001059	1602.5	-0.0002202	1602.5	-0.0003083	1602.5	-0.0003508	1602.5	-0.0003907	1602.5	-0.0003666	1602.5	-0.0003539	1602.5	-0.0003493	1602.5	-0.0003547	1602.5	-0.0003486	1602.5	-0.0005292
1601.6	0.0001207	1601.6	9.89e-05	1601.6	7.28e-05	1601.6	5.75e-05	1601.6	4.12e-05	1601.6	2.25e-05	1601.6	1.41e-06	1601.6	-3.11e-05	1601.6	-8.04e-05	1601.6	-0.0001548	1601.6	-0.0002128	1601.6	-0.0002404	1601.6	-0.0002657	1601.6	-0.0002499	1601.6	-0.000243	1601.6	-0.000239	1601.6	-0.000242	1601.6	-0.0002372	1601.6	-0.0003685
1600.6	5.14e-05	1600.6	4.13e-05	1600.6	2.89e-05	1600.6	2.12e-05	1600.6	1.34e-05	1600.6	4.92e-06	1600.6	-5.33e-06	1600.6	-2.07e-05	1600.6	-4.42e-05	1600.6	-8e-05	1600.6	-0.0001082	1600.6	-0.0001213	1600.6	-0.0001329	1600.6	-0.0001251	1600.6	-0.0001222	1600.6	-0.0001199	1600.6	-0.0001208	1600.6	-0.0001181	1600.6	-0.0001885
1599.6	0	1599.6	0	1599.6	0	1599.6	0	1599.6	0	1599.6	0	1599.6	0	1599.6	0	1599.6	0	1599.6	0	1599.6	0	1599.6	0	1599.6	0	1599.6	0	1599.6	0	1599.6	0	1599.6	0	1599.6	0	1599.6	0
Figure 3E:
0.5 M	Mg(Cl04)2																																				°C
20	°C	26.78	°C	28.03	°C	31.08	°C	34.3	°C	36	°C	38.01	°C	40.03	°C	42.02	°C	44.99	°C	47.03	°C	49.03	°C	51.02	°C	54.02	°C	56.02	°C	58.03	°C	60.02	°C	62.01	°C	64.02	A/ a.u.
ṽ /cm-1	A/ a.u.	ṽ /cm-1	A/ a.u.	ṽ /cm-1	A/ a.u.	ṽ /cm-1	A/ a.u.	ṽ /cm-1	A/ a.u.	ṽ /cm-1	A/ a.u.	ṽ /cm-1	A/ a.u.	ṽ /cm-1	A/ a.u.	ṽ /cm-1	A/ a.u.	ṽ /cm-1	A/ a.u.	ṽ /cm-1	A/ a.u.	ṽ /cm-1	A/ a.u.	ṽ /cm-1	A/ a.u.	ṽ /cm-1	A/ a.u.	ṽ /cm-1	A/ a.u.	ṽ /cm-1	A/ a.u.	ṽ /cm-1	A/ a.u.	ṽ /cm-1	A/ a.u.	ṽ /cm-1	0
1699.9	0	1699.9	0	1699.9	0	1699.9	0	1699.9	0	1699.9	0	1699.9	0	1699.9	0	1699.9	0	1699.9	0	1699.9	0	1699.9	0	1699.9	0	1699.9	0	1699.9	0	1699.9	0	1699.9	0	1699.9	0	1699.9	2.4e-05
1699	6.44e-05	1699	5.91e-05	1699	5.53e-05	1699	5.21e-05	1699	4.68e-05	1699	4.06e-05	1699	3.35e-05	1699	2.99e-05	1699	2.71e-05	1699	2.45e-05	1699	2.06e-05	1699	1.67e-05	1699	1.52e-05	1699	1.72e-05	1699	1.86e-05	1699	1.89e-05	1699	2.02e-05	1699	2.15e-05	1699	7.4e-05
1698	0.0001513	1698	0.000141	1698	0.0001338	1698	0.0001278	1698	0.0001169	1698	0.0001052	1698	9.14e-05	1698	8.47e-05	1698	7.96e-05	1698	7.42e-05	1698	6.64e-05	1698	5.91e-05	1698	5.59e-05	1698	5.99e-05	1698	6.34e-05	1698	6.38e-05	1698	6.69e-05	1698	6.94e-05	1698	0.0001511
1697	0.0002635	1697	0.0002487	1697	0.0002379	1697	0.0002296	1697	0.0002123	1697	0.0001955	1697	0.0001755	1697	0.0001659	1697	0.0001589	1697	0.0001504	1697	0.0001387	1697	0.0001283	1697	0.0001233	1697	0.0001291	1697	0.0001352	1697	0.0001359	1697	0.000141	1697	0.0001446	1697	0.0002596
1696.1	0.0004063	1696.1	0.0003869	1696.1	0.0003731	1696.1	0.0003623	1696.1	0.0003381	1696.1	0.0003163	1696.1	0.0002908	1696.1	0.0002784	1696.1	0.0002697	1696.1	0.0002581	1696.1	0.000242	1696.1	0.0002285	1696.1	0.000222	1696.1	0.0002293	1696.1	0.0002384	1696.1	0.00024	1696.1	0.0002468	1696.1	0.0002514	1696.1	0.0004055
1695.1	0.0005857	1695.1	0.0005611	1695.1	0.0005455	1695.1	0.0005319	1695.1	0.0005004	1695.1	0.0004732	1695.1	0.0004432	1695.1	0.0004282	1695.1	0.0004181	1695.1	0.0004033	1695.1	0.0003826	1695.1	0.0003658	1695.1	0.0003581	1695.1	0.0003666	1695.1	0.0003789	1695.1	0.000382	1695.1	0.0003901	1695.1	0.0003953	1695.1	0.0005926
1694.1	0.0008054	1694.1	0.0007749	1694.1	0.0007587	1694.1	0.0007418	1694.1	0.0007032	1694.1	0.0006696	1694.1	0.0006361	1694.1	0.0006189	1694.1	0.0006074	1694.1	0.0005899	1694.1	0.0005643	1694.1	0.0005436	1694.1	0.0005351	1694.1	0.0005445	1694.1	0.00056	1694.1	0.0005654	1694.1	0.0005743	1694.1	0.0005801	1694.1	0.0008207
1693.2	0.00106	1693.2	0.00103	1693.2	0.00101	1693.2	0.0009913	1693.2	0.0009457	1693.2	0.000905	1693.2	0.0008685	1693.2	0.0008496	1693.2	0.0008368	1693.2	0.0008168	1693.2	0.0007864	1693.2	0.000761	1693.2	0.0007526	1693.2	0.0007626	1693.2	0.0007814	1693.2	0.0007895	1693.2	0.000799	1693.2	0.0008056	1693.2	0.00109
1692.2	0.00136	1692.2	0.00132	1692.2	0.0013	1692.2	0.00128	1692.2	0.00122	1692.2	0.00118	1692.2	0.00114	1692.2	0.00112	1692.2	0.0011	1692.2	0.00108	1692.2	0.00105	1692.2	0.00102	1692.2	0.00101	1692.2	0.00102	1692.2	0.00104	1692.2	0.00105	1692.2	0.00106	1692.2	0.00107	1692.2	0.00139
1691.2	0.00169	1691.2	0.00164	1691.2	0.00162	1691.2	0.00159	1691.2	0.00153	1691.2	0.00148	1691.2	0.00144	1691.2	0.00142	1691.2	0.0014	1691.2	0.00138	1691.2	0.00134	1691.2	0.00131	1691.2	0.0013	1691.2	0.00131	1691.2	0.00134	1691.2	0.00135	1691.2	0.00136	1691.2	0.00137	1691.2	0.00174
1690.3	0.00204	1690.3	0.00198	1690.3	0.00196	1690.3	0.00194	1690.3	0.00187	1690.3	0.00181	1690.3	0.00177	1690.3	0.00175	1690.3	0.00173	1690.3	0.00171	1690.3	0.00167	1690.3	0.00163	1690.3	0.00163	1690.3	0.00164	1690.3	0.00167	1690.3	0.00169	1690.3	0.0017	1690.3	0.00171	1690.3	0.00212
1689.3	0.0024	1689.3	0.00234	1689.3	0.00233	1689.3	0.0023	1689.3	0.00223	1689.3	0.00217	1689.3	0.00213	1689.3	0.00211	1689.3	0.0021	1689.3	0.00207	1689.3	0.00204	1689.3	0.002	1689.3	0.002	1689.3	0.00201	1689.3	0.00204	1689.3	0.00206	1689.3	0.00208	1689.3	0.00209	1689.3	0.00254
1688.4	0.00278	1688.4	0.00272	1688.4	0.0027	1688.4	0.00267	1688.4	0.00261	1688.4	0.00255	1688.4	0.00251	1688.4	0.0025	1688.4	0.00249	1688.4	0.00247	1688.4	0.00243	1688.4	0.0024	1688.4	0.0024	1688.4	0.00242	1688.4	0.00246	1688.4	0.00248	1688.4	0.0025	1688.4	0.00251	1688.4	0.003
1687.4	0.00317	1687.4	0.0031	1687.4	0.00308	1687.4	0.00306	1687.4	0.003	1687.4	0.00295	1687.4	0.00292	1687.4	0.00291	1687.4	0.0029	1687.4	0.00289	1687.4	0.00287	1687.4	0.00284	1687.4	0.00285	1687.4	0.00287	1687.4	0.00291	1687.4	0.00293	1687.4	0.00296	1687.4	0.00297	1687.4	0.00351
1686.4	0.00356	1686.4	0.00349	1686.4	0.00347	1686.4	0.00347	1686.4	0.00341	1686.4	0.00338	1686.4	0.00335	1686.4	0.00335	1686.4	0.00335	1686.4	0.00335	1686.4	0.00334	1686.4	0.00332	1686.4	0.00334	1686.4	0.00336	1686.4	0.00341	1686.4	0.00343	1686.4	0.00346	1686.4	0.00348	1686.4	0.00406
1685.5	0.00397	1685.5	0.0039	1685.5	0.00388	1685.5	0.00388	1685.5	0.00385	1685.5	0.00383	1685.5	0.00382	1685.5	0.00382	1685.5	0.00383	1685.5	0.00384	1685.5	0.00385	1685.5	0.00385	1685.5	0.00387	1685.5	0.0039	1685.5	0.00395	1685.5	0.00398	1685.5	0.004	1685.5	0.00403	1685.5	0.00466
1684.5	0.0044	1684.5	0.00432	1684.5	0.00431	1684.5	0.00432	1684.5	0.00431	1684.5	0.00431	1684.5	0.00432	1684.5	0.00433	1684.5	0.00435	1684.5	0.00437	1684.5	0.00441	1684.5	0.00442	1684.5	0.00446	1684.5	0.00449	1684.5	0.00454	1684.5	0.00457	1684.5	0.0046	1684.5	0.00463	1684.5	0.0053
1683.5	0.00485	1683.5	0.00477	1683.5	0.00475	1683.5	0.00478	1683.5	0.00479	1683.5	0.00482	1683.5	0.00485	1683.5	0.00488	1683.5	0.00491	1683.5	0.00494	1683.5	0.005	1683.5	0.00504	1683.5	0.00508	1683.5	0.00512	1683.5	0.00517	1683.5	0.00521	1683.5	0.00524	1683.5	0.00527	1683.5	0.00598
1682.6	0.00532	1682.6	0.00523	1682.6	0.00522	1682.6	0.00526	1682.6	0.00529	1682.6	0.00536	1682.6	0.00541	1682.6	0.00545	1682.6	0.00549	1682.6	0.00553	1682.6	0.00563	1682.6	0.0057	1682.6	0.00575	1682.6	0.00579	1682.6	0.00585	1682.6	0.00588	1682.6	0.00591	1682.6	0.00595	1682.6	0.00669
1681.6	0.00579	1681.6	0.0057	1681.6	0.0057	1681.6	0.00575	1681.6	0.00581	1681.6	0.00591	1681.6	0.00599	1681.6	0.00604	1681.6	0.00609	1681.6	0.00615	1681.6	0.00627	1681.6	0.00638	1681.6	0.00644	1681.6	0.00648	1681.6	0.00655	1681.6	0.00658	1681.6	0.00661	1681.6	0.00666	1681.6	0.00742
1680.6	0.00627	1680.6	0.00618	1680.6	0.00619	1680.6	0.00625	1680.6	0.00633	1680.6	0.00647	1680.6	0.00657	1680.6	0.00664	1680.6	0.0067	1680.6	0.00678	1680.6	0.00694	1680.6	0.00708	1680.6	0.00715	1680.6	0.00719	1680.6	0.00726	1680.6	0.0073	1680.6	0.00733	1680.6	0.00738	1680.6	0.00816
1679.7	0.00676	1679.7	0.00667	1679.7	0.00668	1679.7	0.00676	1679.7	0.00687	1679.7	0.00703	1679.7	0.00717	1679.7	0.00725	1679.7	0.00732	1679.7	0.00742	1679.7	0.00761	1679.7	0.00778	1679.7	0.00786	1679.7	0.00791	1679.7	0.00799	1679.7	0.00803	1679.7	0.00807	1679.7	0.00811	1679.7	0.00891
1678.7	0.00725	1678.7	0.00716	1678.7	0.00718	1678.7	0.00727	1678.7	0.00741	1678.7	0.00761	1678.7	0.00777	1678.7	0.00787	1678.7	0.00795	1678.7	0.00806	1678.7	0.00829	1678.7	0.0085	1678.7	0.00859	1678.7	0.00864	1678.7	0.00873	1678.7	0.00877	1678.7	0.00881	1678.7	0.00886	1678.7	0.00966
1677.7	0.00775	1677.7	0.00767	1677.7	0.0077	1677.7	0.0078	1677.7	0.00796	1677.7	0.00819	1677.7	0.00838	1677.7	0.0085	1677.7	0.00859	1677.7	0.00872	1677.7	0.00898	1677.7	0.00922	1677.7	0.00932	1677.7	0.00938	1677.7	0.00947	1677.7	0.00952	1677.7	0.00956	1677.7	0.00961	1677.7	0.01042
1676.8	0.00826	1676.8	0.00818	1676.8	0.00822	1676.8	0.00834	1676.8	0.00852	1676.8	0.00878	1676.8	0.009	1676.8	0.00913	1676.8	0.00924	1676.8	0.00938	1676.8	0.00968	1676.8	0.00994	1676.8	0.01006	1676.8	0.01012	1676.8	0.01021	1676.8	0.01026	1676.8	0.01031	1676.8	0.01036	1676.8	0.01118
1675.8	0.00878	1675.8	0.00871	1675.8	0.00875	1675.8	0.00888	1675.8	0.00909	1675.8	0.00938	1675.8	0.00962	1675.8	0.00977	1675.8	0.00989	1675.8	0.01005	1675.8	0.01038	1675.8	0.01067	1675.8	0.0108	1675.8	0.01086	1675.8	0.01096	1675.8	0.01101	1675.8	0.01106	1675.8	0.01112	1675.8	0.01194
1674.9	0.0093	1674.9	0.00923	1674.9	0.00928	1674.9	0.00943	1674.9	0.00966	1674.9	0.00998	1674.9	0.01025	1674.9	0.01041	1674.9	0.01054	1674.9	0.01071	1674.9	0.01108	1674.9	0.01139	1674.9	0.01154	1674.9	0.01161	1674.9	0.0117	1674.9	0.01176	1674.9	0.01182	1674.9	0.01187	1674.9	0.01269
1673.9	0.00982	1673.9	0.00976	1673.9	0.00982	1673.9	0.00997	1673.9	0.01023	1673.9	0.01058	1673.9	0.01087	1673.9	0.01105	1673.9	0.01119	1673.9	0.01138	1673.9	0.01177	1673.9	0.01212	1673.9	0.01227	1673.9	0.01235	1673.9	0.01245	1673.9	0.0125	1673.9	0.01257	1673.9	0.01263	1673.9	0.01344
1672.9	0.01033	1672.9	0.01027	1672.9	0.01034	1672.9	0.01051	1672.9	0.01078	1672.9	0.01117	1672.9	0.01148	1672.9	0.01167	1672.9	0.01183	1672.9	0.01203	1672.9	0.01245	1672.9	0.01283	1672.9	0.01299	1672.9	0.01307	1672.9	0.01318	1672.9	0.01324	1672.9	0.01331	1672.9	0.01337	1672.9	0.01417
1672	0.01082	1672	0.01078	1672	0.01085	1672	0.01104	1672	0.01133	1672	0.01174	1672	0.01207	1672	0.01228	1672	0.01245	1672	0.01267	1672	0.01312	1672	0.01353	1672	0.0137	1672	0.01378	1672	0.01389	1672	0.01396	1672	0.01403	1672	0.0141	1672	0.01488
1671	0.01131	1671	0.01127	1671	0.01135	1671	0.01155	1671	0.01186	1671	0.0123	1671	0.01265	1671	0.01287	1671	0.01305	1671	0.01328	1671	0.01377	1671	0.0142	1671	0.01438	1671	0.01447	1671	0.01459	1671	0.01465	1671	0.01473	1671	0.01481	1671	0.01557
1670	0.01177	1670	0.01175	1670	0.01183	1670	0.01204	1670	0.01237	1670	0.01283	1670	0.01321	1670	0.01345	1670	0.01363	1670	0.01388	1670	0.01439	1670	0.01485	1670	0.01504	1670	0.01513	1670	0.01526	1670	0.01533	1670	0.01541	1670	0.01549	1670	0.01623
1669.1	0.01222	1669.1	0.01222	1669.1	0.0123	1669.1	0.01252	1669.1	0.01286	1669.1	0.01335	1669.1	0.01375	1669.1	0.014	1669.1	0.01419	1669.1	0.01445	1669.1	0.01499	1669.1	0.01547	1669.1	0.01568	1669.1	0.01577	1669.1	0.0159	1669.1	0.01598	1669.1	0.01606	1669.1	0.01615	1669.1	0.01686
1668.1	0.01265	1668.1	0.01266	1668.1	0.01274	1668.1	0.01298	1668.1	0.01334	1668.1	0.01385	1668.1	0.01427	1668.1	0.01453	1668.1	0.01473	1668.1	0.01499	1668.1	0.01556	1668.1	0.01607	1668.1	0.01629	1668.1	0.01638	1668.1	0.01652	1668.1	0.0166	1668.1	0.01668	1668.1	0.01678	1668.1	0.01746
1667.1	0.01305	1667.1	0.01309	1667.1	0.01317	1667.1	0.01342	1667.1	0.01379	1667.1	0.01432	1667.1	0.01476	1667.1	0.01504	1667.1	0.01524	1667.1	0.01551	1667.1	0.01611	1667.1	0.01663	1667.1	0.01686	1667.1	0.01696	1667.1	0.01711	1667.1	0.01719	1667.1	0.01728	1667.1	0.01737	1667.1	0.01803
1666.2	0.01343	1666.2	0.01349	1666.2	0.01357	1666.2	0.01383	1666.2	0.01421	1666.2	0.01477	1666.2	0.01523	1666.2	0.01551	1666.2	0.01572	1666.2	0.016	1666.2	0.01662	1666.2	0.01716	1666.2	0.0174	1666.2	0.01751	1666.2	0.01766	1666.2	0.01775	1666.2	0.01784	1666.2	0.01794	1666.2	0.01856
1665.2	0.01378	1665.2	0.01386	1665.2	0.01395	1665.2	0.01422	1665.2	0.01461	1665.2	0.01519	1665.2	0.01566	1665.2	0.01595	1665.2	0.01617	1665.2	0.01646	1665.2	0.01709	1665.2	0.01766	1665.2	0.01791	1665.2	0.01802	1665.2	0.01818	1665.2	0.01827	1665.2	0.01836	1665.2	0.01846	1665.2	0.01906
1664.2	0.01411	1664.2	0.01422	1664.2	0.01431	1664.2	0.01458	1664.2	0.015	1664.2	0.01559	1664.2	0.01608	1664.2	0.01638	1664.2	0.01659	1664.2	0.01689	1664.2	0.01755	1664.2	0.01813	1664.2	0.01839	1664.2	0.01851	1664.2	0.01867	1664.2	0.01876	1664.2	0.01886	1664.2	0.01896	1664.2	0.01954
1663.3	0.01443	1663.3	0.01457	1663.3	0.01466	1663.3	0.01494	1663.3	0.01537	1663.3	0.01598	1663.3	0.01648	1663.3	0.01678	1663.3	0.017	1663.3	0.01731	1663.3	0.01798	1663.3	0.01858	1663.3	0.01885	1663.3	0.01896	1663.3	0.01913	1663.3	0.01923	1663.3	0.01932	1663.3	0.01943	1663.3	0.01999
1662.3	0.01476	1662.3	0.01492	1662.3	0.01501	1662.3	0.0153	1662.3	0.01574	1662.3	0.01637	1662.3	0.01688	1662.3	0.01718	1662.3	0.0174	1662.3	0.01771	1662.3	0.0184	1662.3	0.01902	1662.3	0.01929	1662.3	0.01941	1662.3	0.01957	1662.3	0.01967	1662.3	0.01977	1662.3	0.01988	1662.3	0.02042
1661.4	0.01509	1661.4	0.01527	1661.4	0.01537	1661.4	0.01567	1661.4	0.01611	1661.4	0.01675	1661.4	0.01727	1661.4	0.01758	1661.4	0.0178	1661.4	0.01811	1661.4	0.01881	1661.4	0.01944	1661.4	0.01971	1661.4	0.01983	1661.4	0.02	1661.4	0.0201	1661.4	0.0202	1661.4	0.02031	1661.4	0.02082
1660.4	0.01543	1660.4	0.01564	1660.4	0.01574	1660.4	0.01605	1660.4	0.01649	1660.4	0.01714	1660.4	0.01766	1660.4	0.01797	1660.4	0.01819	1660.4	0.0185	1660.4	0.01921	1660.4	0.01984	1660.4	0.02011	1660.4	0.02024	1660.4	0.0204	1660.4	0.0205	1660.4	0.02061	1660.4	0.02072	1660.4	0.02119
1659.4	0.01579	1659.4	0.01601	1659.4	0.01612	1659.4	0.01643	1659.4	0.01687	1659.4	0.01752	1659.4	0.01804	1659.4	0.01835	1659.4	0.01857	1659.4	0.01888	1659.4	0.01959	1659.4	0.02022	1659.4	0.0205	1659.4	0.02062	1659.4	0.02078	1659.4	0.02088	1659.4	0.02099	1659.4	0.0211	1659.4	0.02154
1658.5	0.01616	1658.5	0.0164	1658.5	0.0165	1658.5	0.01681	1658.5	0.01725	1658.5	0.01789	1658.5	0.01841	1658.5	0.01872	1658.5	0.01894	1658.5	0.01925	1658.5	0.01996	1658.5	0.02058	1658.5	0.02085	1658.5	0.02098	1658.5	0.02113	1658.5	0.02123	1658.5	0.02133	1658.5	0.02144	1658.5	0.02185
1657.5	0.01653	1657.5	0.01678	1657.5	0.01688	1657.5	0.01719	1657.5	0.01762	1657.5	0.01826	1657.5	0.01877	1657.5	0.01908	1657.5	0.01929	1657.5	0.0196	1657.5	0.02029	1657.5	0.02091	1657.5	0.02118	1657.5	0.02131	1657.5	0.02145	1657.5	0.02155	1657.5	0.02165	1657.5	0.02176	1657.5	0.02212
1656.5	0.0169	1656.5	0.01715	1656.5	0.01725	1656.5	0.01756	1656.5	0.01798	1656.5	0.01861	1656.5	0.01911	1656.5	0.01941	1656.5	0.01962	1656.5	0.01992	1656.5	0.0206	1656.5	0.02121	1656.5	0.02148	1656.5	0.0216	1656.5	0.02174	1656.5	0.02183	1656.5	0.02193	1656.5	0.02203	1656.5	0.02235
1655.6	0.01725	1655.6	0.01752	1655.6	0.01761	1655.6	0.01791	1655.6	0.01832	1655.6	0.01894	1655.6	0.01943	1655.6	0.01973	1655.6	0.01993	1655.6	0.02022	1655.6	0.02089	1655.6	0.02148	1655.6	0.02174	1655.6	0.02185	1655.6	0.02198	1655.6	0.02207	1655.6	0.02217	1655.6	0.02227	1655.6	0.02255
1654.6	0.01759	1654.6	0.01787	1654.6	0.01796	1654.6	0.01825	1654.6	0.01865	1654.6	0.01926	1654.6	0.01974	1654.6	0.02002	1654.6	0.02022	1654.6	0.0205	1654.6	0.02114	1654.6	0.02172	1654.6	0.02196	1654.6	0.02208	1654.6	0.0222	1654.6	0.02228	1654.6	0.02237	1654.6	0.02247	1654.6	0.02271
1653.6	0.01793	1653.6	0.01821	1653.6	0.0183	1653.6	0.01859	1653.6	0.01897	1653.6	0.01956	1653.6	0.02003	1653.6	0.0203	1653.6	0.0205	1653.6	0.02076	1653.6	0.02138	1653.6	0.02193	1653.6	0.02217	1653.6	0.02227	1653.6	0.02238	1653.6	0.02246	1653.6	0.02254	1653.6	0.02264	1653.6	0.02284
1652.7	0.01825	1652.7	0.01855	1652.7	0.01863	1652.7	0.01891	1652.7	0.01929	1652.7	0.01986	1652.7	0.02031	1652.7	0.02058	1652.7	0.02076	1652.7	0.02101	1652.7	0.0216	1652.7	0.02211	1652.7	0.02235	1652.7	0.02244	1652.7	0.02254	1652.7	0.02261	1652.7	0.02269	1652.7	0.02278	1652.7	0.02294
1651.7	0.01858	1651.7	0.01888	1651.7	0.01896	1651.7	0.01923	1651.7	0.0196	1651.7	0.02014	1651.7	0.02058	1651.7	0.02083	1651.7	0.02101	1651.7	0.02125	1651.7	0.0218	1651.7	0.02228	1651.7	0.0225	1651.7	0.02258	1651.7	0.02268	1651.7	0.02273	1651.7	0.0228	1651.7	0.02288	1651.7	0.02299
1650.7	0.01889	1650.7	0.0192	1650.7	0.01928	1650.7	0.01955	1650.7	0.01989	1650.7	0.02041	1650.7	0.02083	1650.7	0.02107	1650.7	0.02124	1650.7	0.02146	1650.7	0.02196	1650.7	0.02241	1650.7	0.02262	1650.7	0.02268	1650.7	0.02277	1650.7	0.02282	1650.7	0.02288	1650.7	0.02295	1650.7	0.02299
1649.8	0.01919	1649.8	0.01951	1649.8	0.01959	1649.8	0.01984	1649.8	0.02017	1649.8	0.02066	1649.8	0.02105	1649.8	0.02128	1649.8	0.02144	1649.8	0.02164	1649.8	0.0221	1649.8	0.0225	1649.8	0.02268	1649.8	0.02274	1649.8	0.02281	1649.8	0.02285	1649.8	0.0229	1649.8	0.02295	1649.8	0.02293
1648.8	0.01947	1648.8	0.01979	1648.8	0.01988	1648.8	0.02012	1648.8	0.02042	1648.8	0.02087	1648.8	0.02124	1648.8	0.02145	1648.8	0.0216	1648.8	0.02177	1648.8	0.02218	1648.8	0.02253	1648.8	0.02269	1648.8	0.02273	1648.8	0.02279	1648.8	0.02281	1648.8	0.02286	1648.8	0.0229	1648.8	0.02279
1647.9	0.01973	1647.9	0.02006	1647.9	0.02014	1647.9	0.02037	1647.9	0.02065	1647.9	0.02105	1647.9	0.02138	1647.9	0.02158	1647.9	0.02171	1647.9	0.02186	1647.9	0.0222	1647.9	0.0225	1647.9	0.02263	1647.9	0.02267	1647.9	0.0227	1647.9	0.02272	1647.9	0.02275	1647.9	0.02278	1647.9	0.0226
1646.9	0.01997	1646.9	0.0203	1646.9	0.02038	1646.9	0.0206	1646.9	0.02084	1646.9	0.0212	1646.9	0.02149	1646.9	0.02166	1646.9	0.02177	1646.9	0.0219	1646.9	0.02218	1646.9	0.02241	1646.9	0.02251	1646.9	0.02253	1646.9	0.02255	1646.9	0.02255	1646.9	0.02258	1646.9	0.02259	1646.9	0.02233
1645.9	0.0202	1645.9	0.02053	1645.9	0.02061	1645.9	0.0208	1645.9	0.02102	1645.9	0.02131	1645.9	0.02156	1645.9	0.0217	1645.9	0.02179	1645.9	0.02189	1645.9	0.02209	1645.9	0.02226	1645.9	0.02233	1645.9	0.02233	1645.9	0.02233	1645.9	0.02233	1645.9	0.02234	1645.9	0.02234	1645.9	0.02199
1645	0.02041	1645	0.02074	1645	0.02081	1645	0.02099	1645	0.02116	1645	0.02139	1645	0.02159	1645	0.0217	1645	0.02177	1645	0.02183	1645	0.02196	1645	0.02205	1645	0.02208	1645	0.02207	1645	0.02205	1645	0.02203	1645	0.02203	1645	0.02202	1645	0.02159
1644	0.0206	1644	0.02092	1644	0.021	1644	0.02115	1644	0.02128	1644	0.02144	1644	0.02157	1644	0.02166	1644	0.0217	1644	0.02173	1644	0.02176	1644	0.02177	1644	0.02176	1644	0.02174	1644	0.0217	1644	0.02167	1644	0.02165	1644	0.02163	1644	0.02111
1643	0.02076	1643	0.02107	1643	0.02115	1643	0.02128	1643	0.02135	1643	0.02144	1643	0.02151	1643	0.02156	1643	0.02157	1643	0.02157	1643	0.0215	1643	0.02143	1643	0.02137	1643	0.02133	1643	0.02127	1643	0.02123	1643	0.0212	1643	0.02116	1643	0.02055
1642.1	0.02088	1642.1	0.02119	1642.1	0.02126	1642.1	0.02136	1642.1	0.02139	1642.1	0.02139	1642.1	0.02139	1642.1	0.0214	1642.1	0.02139	1642.1	0.02134	1642.1	0.02117	1642.1	0.021	1642.1	0.02091	1642.1	0.02085	1642.1	0.02077	1642.1	0.02072	1642.1	0.02067	1642.1	0.02062	1642.1	0.01992
1641.1	0.02096	1641.1	0.02126	1641.1	0.02132	1641.1	0.02139	1641.1	0.02136	1641.1	0.02127	1641.1	0.0212	1641.1	0.02117	1641.1	0.02114	1641.1	0.02104	1641.1	0.02077	1641.1	0.0205	1641.1	0.02036	1641.1	0.0203	1641.1	0.0202	1641.1	0.02013	1641.1	0.02007	1641.1	0.02001	1641.1	0.01922
1640.1	0.02097	1640.1	0.02126	1640.1	0.02131	1640.1	0.02135	1640.1	0.02126	1640.1	0.02108	1640.1	0.02094	1640.1	0.02086	1640.1	0.0208	1640.1	0.02066	1640.1	0.02029	1640.1	0.01992	1640.1	0.01974	1640.1	0.01966	1640.1	0.01955	1640.1	0.01947	1640.1	0.01939	1640.1	0.01932	1640.1	0.01845
1639.2	0.0209	1639.2	0.02117	1639.2	0.02121	1639.2	0.02122	1639.2	0.02107	1639.2	0.02081	1639.2	0.02058	1639.2	0.02047	1639.2	0.02038	1639.2	0.0202	1639.2	0.01973	1639.2	0.01926	1639.2	0.01905	1639.2	0.01895	1639.2	0.01882	1639.2	0.01873	1639.2	0.01865	1639.2	0.01855	1639.2	0.01762
1638.2	0.02073	1638.2	0.02099	1638.2	0.02101	1638.2	0.02099	1638.2	0.02078	1638.2	0.02043	1638.2	0.02014	1638.2	0.01999	1638.2	0.01987	1638.2	0.01965	1638.2	0.01909	1638.2	0.01853	1638.2	0.01828	1638.2	0.01817	1638.2	0.01802	1638.2	0.01793	1638.2	0.01783	1638.2	0.01773	1638.2	0.01673
1637.2	0.02045	1637.2	0.02069	1637.2	0.02071	1637.2	0.02064	1637.2	0.02038	1637.2	0.01995	1637.2	0.01959	1637.2	0.01941	1637.2	0.01927	1637.2	0.01902	1637.2	0.01837	1637.2	0.01773	1637.2	0.01745	1637.2	0.01733	1637.2	0.01717	1637.2	0.01707	1637.2	0.01696	1637.2	0.01684	1637.2	0.01579
1636.3	0.02007	1636.3	0.02029	1636.3	0.02029	1636.3	0.02019	1636.3	0.01988	1636.3	0.01938	1636.3	0.01896	1636.3	0.01875	1636.3	0.01858	1636.3	0.0183	1636.3	0.01758	1636.3	0.01688	1636.3	0.01657	1636.3	0.01644	1636.3	0.01627	1636.3	0.01616	1636.3	0.01604	1636.3	0.01591	1636.3	0.01483
1635.3	0.01959	1635.3	0.01977	1635.3	0.01977	1635.3	0.01962	1635.3	0.01927	1635.3	0.01872	1635.3	0.01825	1635.3	0.018	1635.3	0.01782	1635.3	0.01751	1635.3	0.01674	1635.3	0.01599	1635.3	0.01566	1635.3	0.01551	1635.3	0.01533	1635.3	0.01522	1635.3	0.01509	1635.3	0.01496	1635.3	0.01385
1634.4	0.01902	1634.4	0.01916	1634.4	0.01914	1634.4	0.01897	1634.4	0.01858	1634.4	0.01797	1634.4	0.01746	1634.4	0.01719	1634.4	0.01699	1634.4	0.01667	1634.4	0.01585	1634.4	0.01506	1634.4	0.01472	1634.4	0.01457	1634.4	0.01437	1634.4	0.01426	1634.4	0.01412	1634.4	0.01398	1634.4	0.01286
1633.4	0.01836	1633.4	0.01845	1633.4	0.01843	1633.4	0.01822	1633.4	0.01781	1633.4	0.01716	1633.4	0.01661	1633.4	0.01632	1633.4	0.01611	1633.4	0.01577	1633.4	0.01492	1633.4	0.01411	1633.4	0.01376	1633.4	0.0136	1633.4	0.0134	1633.4	0.01328	1633.4	0.01314	1633.4	0.013	1633.4	0.01187
1632.4	0.01762	1632.4	0.01767	1632.4	0.01764	1632.4	0.0174	1632.4	0.01696	1632.4	0.01628	1632.4	0.01571	1632.4	0.01539	1632.4	0.01517	1632.4	0.01483	1632.4	0.01396	1632.4	0.01314	1632.4	0.01278	1632.4	0.01263	1632.4	0.01241	1632.4	0.0123	1632.4	0.01215	1632.4	0.012	1632.4	0.01087
1631.5	0.01682	1631.5	0.01682	1631.5	0.01678	1631.5	0.0165	1631.5	0.01605	1631.5	0.01535	1631.5	0.01476	1631.5	0.01443	1631.5	0.01419	1631.5	0.01384	1631.5	0.01297	1631.5	0.01216	1631.5	0.01179	1631.5	0.01164	1631.5	0.01142	1631.5	0.0113	1631.5	0.01116	1631.5	0.011	1631.5	0.00988
1630.5	0.01595	1630.5	0.0159	1630.5	0.01585	1630.5	0.01555	1630.5	0.01509	1630.5	0.01437	1630.5	0.01377	1630.5	0.01343	1630.5	0.01319	1630.5	0.01283	1630.5	0.01197	1630.5	0.01116	1630.5	0.0108	1630.5	0.01065	1630.5	0.01043	1630.5	0.01031	1630.5	0.01016	1630.5	0.01001	1630.5	0.0089
1629.5	0.01503	1629.5	0.01494	1629.5	0.01487	1629.5	0.01456	1629.5	0.01409	1629.5	0.01337	1629.5	0.01277	1629.5	0.01241	1629.5	0.01217	1629.5	0.01181	1629.5	0.01095	1629.5	0.01017	1629.5	0.00981	1629.5	0.00966	1629.5	0.00944	1629.5	0.00932	1629.5	0.00918	1629.5	0.00903	1629.5	0.00794
1628.6	0.01407	1628.6	0.01394	1628.6	0.01387	1628.6	0.01354	1628.6	0.01307	1628.6	0.01235	1628.6	0.01175	1628.6	0.01139	1628.6	0.01114	1628.6	0.01078	1628.6	0.00995	1628.6	0.00919	1628.6	0.00884	1628.6	0.00869	1628.6	0.00847	1628.6	0.00835	1628.6	0.00822	1628.6	0.00807	1628.6	0.00701
1627.6	0.01309	1627.6	0.01292	1627.6	0.01284	1627.6	0.0125	1627.6	0.01205	1627.6	0.01133	1627.6	0.01074	1627.6	0.01038	1627.6	0.01013	1627.6	0.00977	1627.6	0.00897	1627.6	0.00823	1627.6	0.00789	1627.6	0.00775	1627.6	0.00754	1627.6	0.00742	1627.6	0.00728	1627.6	0.00714	1627.6	0.00612
1626.6	0.0121	1626.6	0.01191	1626.6	0.01182	1626.6	0.01148	1626.6	0.01103	1626.6	0.01033	1626.6	0.00976	1626.6	0.00939	1626.6	0.00914	1626.6	0.00879	1626.6	0.00801	1626.6	0.00731	1626.6	0.00698	1626.6	0.00684	1626.6	0.00663	1626.6	0.00652	1626.6	0.00639	1626.6	0.00624	1626.6	0.00528
1625.7	0.01113	1625.7	0.01091	1625.7	0.01082	1625.7	0.01047	1625.7	0.01004	1625.7	0.00936	1625.7	0.0088	1625.7	0.00843	1625.7	0.00818	1625.7	0.00784	1625.7	0.0071	1625.7	0.00642	1625.7	0.00611	1625.7	0.00597	1625.7	0.00578	1625.7	0.00567	1625.7	0.00554	1625.7	0.0054	1625.7	0.0045
1624.7	0.01018	1624.7	0.00995	1624.7	0.00985	1624.7	0.0095	1624.7	0.00909	1624.7	0.00843	1624.7	0.00788	1624.7	0.00752	1624.7	0.00727	1624.7	0.00694	1624.7	0.00623	1624.7	0.00559	1624.7	0.0053	1624.7	0.00516	1624.7	0.00497	1624.7	0.00487	1624.7	0.00474	1624.7	0.00461	1624.7	0.00377
1623.7	0.00928	1623.7	0.00903	1623.7	0.00892	1623.7	0.00858	1623.7	0.00818	1623.7	0.00755	1623.7	0.00702	1623.7	0.00666	1623.7	0.00641	1623.7	0.0061	1623.7	0.00542	1623.7	0.00481	1623.7	0.00454	1623.7	0.0044	1623.7	0.00423	1623.7	0.00412	1623.7	0.004	1623.7	0.00388	1623.7	0.0031
1622.8	0.00843	1622.8	0.00817	1622.8	0.00806	1622.8	0.00772	1622.8	0.00733	1622.8	0.00672	1622.8	0.00621	1622.8	0.00586	1622.8	0.00561	1622.8	0.00531	1622.8	0.00466	1622.8	0.0041	1622.8	0.00384	1622.8	0.00371	1622.8	0.00354	1622.8	0.00343	1622.8	0.00332	1622.8	0.0032	1622.8	0.0025
1621.8	0.00765	1621.8	0.00737	1621.8	0.00725	1621.8	0.00691	1621.8	0.00654	1621.8	0.00595	1621.8	0.00547	1621.8	0.00513	1621.8	0.00488	1621.8	0.00459	1621.8	0.00397	1621.8	0.00344	1621.8	0.0032	1621.8	0.00307	1621.8	0.00291	1621.8	0.00281	1621.8	0.00271	1621.8	0.00259	1621.8	0.00196
1620.9	0.00693	1620.9	0.00664	1620.9	0.00651	1620.9	0.00618	1620.9	0.00581	1620.9	0.00525	1620.9	0.00479	1620.9	0.00446	1620.9	0.00422	1620.9	0.00393	1620.9	0.00335	1620.9	0.00285	1620.9	0.00263	1620.9	0.00251	1620.9	0.00235	1620.9	0.00225	1620.9	0.00216	1620.9	0.00205	1620.9	0.00149
1619.9	0.00628	1619.9	0.00598	1619.9	0.00585	1619.9	0.00551	1619.9	0.00516	1619.9	0.00463	1619.9	0.00418	1619.9	0.00386	1619.9	0.00363	1619.9	0.00335	1619.9	0.0028	1619.9	0.00234	1619.9	0.00213	1619.9	0.00201	1619.9	0.00187	1619.9	0.00177	1619.9	0.00168	1619.9	0.00158	1619.9	0.00109
1618.9	0.0057	1618.9	0.00538	1618.9	0.00525	1618.9	0.00492	1618.9	0.00458	1618.9	0.00407	1618.9	0.00365	1618.9	0.00334	1618.9	0.00311	1618.9	0.00284	1618.9	0.00233	1618.9	0.0019	1618.9	0.0017	1618.9	0.00159	1618.9	0.00145	1618.9	0.00136	1618.9	0.00127	1618.9	0.00117	1618.9	0.0007541
1618	0.00519	1618	0.00485	1618	0.00472	1618	0.00439	1618	0.00407	1618	0.00359	1618	0.00319	1618	0.00289	1618	0.00267	1618	0.00241	1618	0.00192	1618	0.00152	1618	0.00134	1618	0.00124	1618	0.0011	1618	0.00101	1618	0.0009327	1618	0.0008391	1618	0.0004843
1617	0.00472	1617	0.00437	1617	0.00424	1617	0.00392	1617	0.00361	1617	0.00316	1617	0.00279	1617	0.00251	1617	0.00229	1617	0.00204	1617	0.00158	1617	0.00122	1617	0.00105	1617	0.0009502	1617	0.0008154	1617	0.0007335	1617	0.000657	1617	0.0005657	1617	0.0002646
1616	0.0043	1616	0.00393	1616	0.00381	1616	0.00351	1616	0.00321	1616	0.00279	1616	0.00244	1616	0.00217	1616	0.00196	1616	0.00172	1616	0.00129	1616	0.000958	1616	0.0007997	1616	0.0007085	1616	0.0005791	1616	0.0005022	1616	0.0004306	1616	0.0003418	1616	8.06e-05
1615.1	0.0039	1615.1	0.00353	1615.1	0.00341	1615.1	0.00312	1615.1	0.00285	1615.1	0.00245	1615.1	0.00212	1615.1	0.00187	1615.1	0.00166	1615.1	0.00144	1615.1	0.00104	1615.1	0.0007322	1615.1	0.0005856	1615.1	0.0004998	1615.1	0.0003771	1615.1	0.0003049	1615.1	0.0002383	1615.1	0.000153	1615.1	-8.11e-05
1614.1	0.00351	1614.1	0.00315	1614.1	0.00303	1614.1	0.00276	1614.1	0.0025	1614.1	0.00213	1614.1	0.00182	1614.1	0.00158	1614.1	0.00139	1614.1	0.00118	1614.1	0.0008043	1614.1	0.0005242	1614.1	0.0003892	1614.1	0.0003093	1614.1	0.0001949	1614.1	0.0001275	1614.1	6.65e-05	1614.1	-1.4e-05	1614.1	-0.00023
1613.1	0.00313	1613.1	0.00278	1613.1	0.00267	1613.1	0.00242	1613.1	0.00217	1613.1	0.00182	1613.1	0.00153	1613.1	0.00131	1613.1	0.00113	1613.1	0.0009298	1613.1	0.0005802	1613.1	0.0003241	1613.1	0.0002004	1613.1	0.000127	1613.1	2.26e-05	1613.1	-3.94e-05	1613.1	-9.44e-05	1613.1	-0.000169	1613.1	-0.0003695
1612.2	0.00275	1612.2	0.00242	1612.2	0.00232	1612.2	0.00208	1612.2	0.00185	1612.2	0.00153	1612.2	0.00126	1612.2	0.00105	1612.2	0.0008718	1612.2	0.0006869	1612.2	0.0003632	1612.2	0.0001288	1612.2	1.6e-05	1612.2	-5.03e-05	1612.2	-0.0001432	1612.2	-0.0001995	1612.2	-0.0002478	1612.2	-0.0003156	1612.2	-0.0004977
1611.2	0.00238	1611.2	0.00208	1611.2	0.00198	1611.2	0.00176	1611.2	0.00154	1611.2	0.00124	1611.2	0.0009887	1611.2	0.0007905	1611.2	0.0006274	1611.2	0.0004549	1611.2	0.0001563	1611.2	-5.84e-05	1611.2	-0.000161	1611.2	-0.0002199	1611.2	-0.0003005	1611.2	-0.0003505	1611.2	-0.0003916	1611.2	-0.0004518	1611.2	-0.0006102
1610.2	0.00202	1610.2	0.00176	1610.2	0.00166	1610.2	0.00146	1610.2	0.00126	1610.2	0.000975	1610.2	0.0007379	1610.2	0.0005517	1610.2	0.0003997	1610.2	0.00024	1610.2	-3.41e-05	1610.2	-0.0002312	1610.2	-0.0003242	1610.2	-0.0003749	1610.2	-0.0004434	1610.2	-0.0004867	1610.2	-0.0005207	1610.2	-0.0005728	1610.2	-0.0007023
1609.3	0.00169	1609.3	0.00146	1609.3	0.00137	1609.3	0.00119	1609.3	0.0009939	1609.3	0.0007315	1609.3	0.0005097	1609.3	0.0003355	1609.3	0.0001952	1609.3	4.86e-05	1609.3	-0.0002014	1609.3	-0.0003825	1609.3	-0.0004664	1609.3	-0.0005085	1609.3	-0.0005657	1609.3	-0.000602	1609.3	-0.0006297	1609.3	-0.0006735	1609.3	-0.0007706
1608.3	0.00138	1608.3	0.00119	1608.3	0.0011	1608.3	0.0009362	1608.3	0.0007574	1608.3	0.0005147	1608.3	0.0003081	1608.3	0.0001463	1608.3	1.87e-05	1608.3	-0.0001146	1608.3	-0.0003409	1608.3	-0.0005068	1608.3	-0.0005821	1608.3	-0.0006155	1608.3	-0.0006626	1608.3	-0.0006921	1608.3	-0.0007143	1608.3	-0.0007499	1608.3	-0.0008129
1607.4	0.00111	1607.4	0.0009429	1607.4	0.0008644	1607.4	0.0007127	1607.4	0.0005487	1607.4	0.0003262	1607.4	0.0001355	1607.4	-1.31e-05	1607.4	-0.0001271	1607.4	-0.0002472	1607.4	-0.0004497	1607.4	-0.0006007	1607.4	-0.0006674	1607.4	-0.0006929	1607.4	-0.0007311	1607.4	-0.0007539	1607.4	-0.0007718	1607.4	-0.0007994	1607.4	-0.0008268
1606.4	0.0008616	1606.4	0.0007255	1606.4	0.0006504	1606.4	0.0005163	1606.4	0.0003681	1606.4	0.0001674	1606.4	-6.24e-06	1606.4	-0.0001408	1606.4	-0.0002406	1606.4	-0.000347	1606.4	-0.0005255	1606.4	-0.0006611	1606.4	-0.0007191	1606.4	-0.0007378	1606.4	-0.0007681	1606.4	-0.0007849	1606.4	-0.0007993	1606.4	-0.0008194	1606.4	-0.0008087
1605.4	0.0006442	1605.4	0.000535	1605.4	0.0004636	1605.4	0.0003486	1605.4	0.000217	1605.4	4.03e-05	1605.4	-0.0001143	1605.4	-0.0002335	1605.4	-0.0003187	1605.4	-0.000411	1605.4	-0.0005651	1605.4	-0.0006838	1605.4	-0.0007331	1605.4	-0.0007463	1605.4	-0.0007695	1605.4	-0.000781	1605.4	-0.0007926	1605.4	-0.0008057	1605.4	-0.0007541
1604.5	0.0004574	1604.5	0.0003721	1604.5	0.0003066	1604.5	0.0002121	1604.5	9.83e-05	1604.5	-5.15e-05	1604.5	-0.0001849	1604.5	-0.0002869	1604.5	-0.0003574	1604.5	-0.0004348	1604.5	-0.000564	1604.5	-0.0006644	1604.5	-0.0007047	1604.5	-0.0007137	1604.5	-0.0007306	1604.5	-0.0007375	1604.5	-0.0007468	1604.5	-0.0007537	1604.5	-0.0006602
1603.5	0.0003026	1603.5	0.0002381	1603.5	0.0001823	1603.5	0.000109	1603.5	1.47e-05	1603.5	-0.000106	1603.5	-0.0002154	1603.5	-0.0002982	1603.5	-0.0003541	1603.5	-0.000416	1603.5	-0.0005194	1603.5	-0.0006001	1603.5	-0.0006313	1603.5	-0.0006371	1603.5	-0.0006485	1603.5	-0.0006516	1603.5	-0.0006589	1603.5	-0.000661	1603.5	-0.0005292
1602.5	0.0001804	1602.5	0.0001341	1602.5	9.18e-05	1602.5	3.94e-05	1602.5	-3.34e-05	1602.5	-0.0001237	1602.5	-0.0002068	1602.5	-0.0002687	1602.5	-0.0003101	1602.5	-0.000356	1602.5	-0.0004328	1602.5	-0.0004932	1602.5	-0.0005154	1602.5	-0.0005189	1602.5	-0.0005257	1602.5	-0.0005257	1602.5	-0.0005311	1602.5	-0.00053	1602.5	-0.0003685
1601.6	9.01e-05	1601.6	6.04e-05	1601.6	3.32e-05	1601.6	5.22e-07	1601.6	-4.89e-05	1601.6	-0.0001084	1601.6	-0.0001638	1601.6	-0.0002041	1601.6	-0.000231	1601.6	-0.0002611	1601.6	-0.0003111	1601.6	-0.000351	1601.6	-0.0003647	1601.6	-0.0003665	1601.6	-0.0003697	1601.6	-0.0003681	1601.6	-0.0003714	1601.6	-0.000369	1601.6	-0.0001885
1600.6	3.03e-05	1600.6	1.61e-05	1600.6	3.5e-06	1600.6	-1.15e-05	1600.6	-3.64e-05	1600.6	-6.55e-05	1600.6	-9.29e-05	1600.6	-0.0001122	1600.6	-0.0001252	1600.6	-0.0001398	1600.6	-0.0001638	1600.6	-0.0001835	1600.6	-0.0001897	1600.6	-0.0001902	1600.6	-0.0001911	1600.6	-0.0001895	1600.6	-0.0001908	1600.6	-0.0001888	1600.6	0
1599.6	0	1599.6	0	1599.6	0	1599.6	0	1599.6	0	1599.6	0	1599.6	0	1599.6	0	1599.6	0	1599.6	0	1599.6	0	1599.6	0	1599.6	0	1599.6	0	1599.6	0	1599.6	0	1599.6	0	1599.6	0	1599.6
_x001A_		_x001A_		_x001A_		_x001A_		_x001A_		_x001A_		_x001A_		_x001A_		_x001A_		_x001A_		_x001A_		_x001A_		_x001A_		_x001A_		_x001A_		_x001A_		_x001A_		_x001A_		_x001A_

## Sheet: Figure 4
Figure 4A:	neat buffer		35°C																																	Figure 4B:	neat buffer
1	bar	940	bar	1666	bar	2616	bar	3359	bar	3953	bar	4308	bar	4798	bar	5358	bar	5674	bar	6309	bar	6514	bar	6949	bar	7593	bar	7940	bar	8382	bar	9532	bar				p / bar	intermol. β-sheets	loops and turns	α-helices	random coils	intraml. β-sheets
ṽ /cm-1	A/ a.u.	ṽ /cm-1	A/ a.u.	ṽ /cm-1	A/ a.u.	ṽ /cm-1	A/ a.u.	ṽ /cm-1	A/ a.u.	ṽ /cm-1	A/ a.u.	ṽ /cm-1	A/ a.u.	ṽ /cm-1	A/ a.u.	ṽ /cm-1	A/ a.u.	ṽ /cm-1	A/ a.u.	ṽ /cm-1	A/ a.u.	ṽ /cm-1	A/ a.u.	ṽ /cm-1	A/ a.u.	ṽ /cm-1	A/ a.u.	ṽ /cm-1	A/ a.u.	ṽ /cm-1	A/ a.u.	ṽ /cm-1	A/ a.u.				1	7.1004	19.9505	8.60218	15.6949	48.652
1699.9	0	1699.9	0	1699.9	0	1699.9	0	1699.9	0	1699.9	0	1699.9	0	1699.9	0	1699.9	0	1699.9	0	1699.9	0	1699.9	0	1699.9	0	1699.9	0	1699.9	0	1699.9	0	1699.9	0				940	7.35528	19.8613	8.51573	15.5227	48.745
1699	0.0001021	1699	0.0001049	1699	0.0001037	1699	0.0001016	1699	9.71e-05	1699	6.58e-05	1699	5.77e-05	1699	5.33e-05	1699	4.87e-05	1699	4.57e-05	1699	4.39e-05	1699	4.13e-05	1699	4.33e-05	1699	4.5e-05	1699	4.67e-05	1699	2.86e-05	1699	1.87e-06				1666	8.15105	19.8851	8.3678	15.0529	48.5432
1698	0.0002277	1698	0.0002317	1698	0.0002284	1698	0.0002231	1698	0.0002129	1698	0.0001502	1698	0.0001349	1698	0.0001264	1698	0.0001175	1698	0.0001117	1698	0.0001082	1698	0.0001026	1698	0.0001057	1698	0.0001073	1698	0.0001082	1698	6.97e-05	1698	1.73e-05				2616	8.39883	19.812	8.32282	14.8294	48.6369
1697	0.0003821	1697	0.0003854	1697	0.0003789	1697	0.0003692	1697	0.0003518	1697	0.0002578	1697	0.0002357	1697	0.0002234	1697	0.0002105	1697	0.0002016	1697	0.0001963	1697	0.0001873	1697	0.00019	1697	0.0001893	1697	0.0001871	1697	0.0001257	1697	4.91e-05				3359	8.5584	19.7363	8.27146	14.6102	48.8236
1696.1	0.0005707	1696.1	0.0005715	1696.1	0.0005605	1696.1	0.0005452	1696.1	0.0005192	1696.1	0.0003937	1696.1	0.0003651	1696.1	0.0003489	1696.1	0.0003322	1696.1	0.0003195	1696.1	0.0003121	1696.1	0.0002989	1696.1	0.0002999	1696.1	0.0002947	1696.1	0.0002866	1696.1	0.0002004	1696.1	0.0001011				3953	8.50877	19.7563	8.26084	14.496	48.9782
1695.1	0.0007976	1695.1	0.0007942	1695.1	0.0007775	1695.1	0.0007556	1695.1	0.0007196	1695.1	0.0005616	1695.1	0.0005262	1695.1	0.0005055	1695.1	0.000485	1695.1	0.0004679	1695.1	0.000458	1695.1	0.0004397	1695.1	0.0004373	1695.1	0.0004256	1695.1	0.0004089	1695.1	0.0002968	1695.1	0.0001764				4308	8.44485	19.7764	8.29763	14.474	49.0071
1694.1	0.00106	1694.1	0.00106	1694.1	0.00103	1694.1	0.001	1694.1	0.0009552	1694.1	0.0007626	1694.1	0.0007195	1694.1	0.0006932	1694.1	0.0006688	1694.1	0.0006465	1694.1	0.0006335	1694.1	0.0006092	1694.1	0.0006023	1694.1	0.0005821	1694.1	0.0005543	1694.1	0.0004158	1694.1	0.0002764				4798	8.20548	19.9705	8.36944	14.4978	48.9568
1693.2	0.00137	1693.2	0.00135	1693.2	0.00132	1693.2	0.00129	1693.2	0.00123	1693.2	0.0009948	1693.2	0.0009429	1693.2	0.0009099	1693.2	0.0008808	1693.2	0.0008529	1693.2	0.0008363	1693.2	0.0008052	1693.2	0.0007929	1693.2	0.000763	1693.2	0.0007219	1693.2	0.0005573	1693.2	0.0004016				5358	7.95222	20.2323	8.50905	14.5926	48.7138
1692.2	0.00172	1692.2	0.00169	1692.2	0.00165	1692.2	0.0016	1692.2	0.00153	1692.2	0.00125	1692.2	0.00119	1692.2	0.00115	1692.2	0.00112	1692.2	0.00108	1692.2	0.00106	1692.2	0.00103	1692.2	0.00101	1692.2	0.0009672	1692.2	0.000911	1692.2	0.0007216	1692.2	0.0005528				5674	7.72078	20.5049	8.68357	14.7556	48.3351
1691.2	0.00209	1691.2	0.00205	1691.2	0.002	1691.2	0.00195	1691.2	0.00186	1691.2	0.00153	1691.2	0.00146	1691.2	0.00141	1691.2	0.00138	1691.2	0.00134	1691.2	0.00131	1691.2	0.00127	1691.2	0.00125	1691.2	0.00119	1691.2	0.00112	1691.2	0.0009101	1691.2	0.0007318				6309	7.26324	21.2967	9.45977	15.1989	46.7814
1690.3	0.00249	1690.3	0.00244	1690.3	0.00238	1690.3	0.00231	1690.3	0.0022	1690.3	0.00182	1690.3	0.00174	1690.3	0.00169	1690.3	0.00165	1690.3	0.00161	1690.3	0.00158	1690.3	0.00153	1690.3	0.00151	1690.3	0.00144	1690.3	0.00136	1690.3	0.00112	1690.3	0.0009407				6514	7.18075	21.6835	9.75263	15.3383	46.0448
1689.3	0.00289	1689.3	0.00283	1689.3	0.00275	1689.3	0.00267	1689.3	0.00255	1689.3	0.00211	1689.3	0.00203	1689.3	0.00198	1689.3	0.00194	1689.3	0.0019	1689.3	0.00187	1689.3	0.00182	1689.3	0.00179	1689.3	0.00172	1689.3	0.00161	1689.3	0.00137	1689.3	0.00118				6949	7.00271	22.1796	10.1683	15.4249	45.2245
1688.4	0.00329	1688.4	0.00321	1688.4	0.00313	1688.4	0.00303	1688.4	0.00289	1688.4	0.0024	1688.4	0.00232	1688.4	0.00227	1688.4	0.00223	1688.4	0.0022	1688.4	0.00217	1688.4	0.00212	1688.4	0.00209	1688.4	0.00201	1688.4	0.0019	1688.4	0.00163	1688.4	0.00145				7593	6.65873	22.8637	10.7638	15.5796	44.1341
1687.4	0.00368	1687.4	0.00358	1687.4	0.00348	1687.4	0.00338	1687.4	0.00322	1687.4	0.00268	1687.4	0.0026	1687.4	0.00256	1687.4	0.00253	1687.4	0.0025	1687.4	0.00248	1687.4	0.00244	1687.4	0.00241	1687.4	0.00233	1687.4	0.0022	1687.4	0.00193	1687.4	0.00176				7940	6.36959	23.7808	11.8534	15.2835	42.7126
1686.4	0.00405	1686.4	0.00394	1686.4	0.00383	1686.4	0.00372	1686.4	0.00354	1686.4	0.00296	1686.4	0.00289	1686.4	0.00285	1686.4	0.00283	1686.4	0.00281	1686.4	0.00281	1686.4	0.00278	1686.4	0.00275	1686.4	0.00267	1686.4	0.00253	1686.4	0.00226	1686.4	0.00209				8382	6.37558	23.8692	11.933	15.223	42.5993
1685.5	0.00442	1685.5	0.00429	1685.5	0.00418	1685.5	0.00405	1685.5	0.00385	1685.5	0.00325	1685.5	0.00318	1685.5	0.00315	1685.5	0.00314	1685.5	0.00314	1685.5	0.00314	1685.5	0.00313	1685.5	0.00311	1685.5	0.00304	1685.5	0.00289	1685.5	0.00261	1685.5	0.00247				9532	6.43254	23.95	11.9609	15.1034	42.5532
1684.5	0.00478	1684.5	0.00464	1684.5	0.00452	1684.5	0.00439	1684.5	0.00418	1684.5	0.00355	1684.5	0.00348	1684.5	0.00346	1684.5	0.00346	1684.5	0.00347	1684.5	0.00349	1684.5	0.0035	1684.5	0.0035	1684.5	0.00343	1684.5	0.00328	1684.5	0.003	1684.5	0.00288				9769	6.39064	23.9967	12.0464	15.0761	42.4901
1683.5	0.00515	1683.5	0.005	1683.5	0.00488	1683.5	0.00473	1683.5	0.00452	1683.5	0.00387	1683.5	0.00381	1683.5	0.0038	1683.5	0.00381	1683.5	0.00383	1683.5	0.00386	1683.5	0.0039	1683.5	0.00391	1683.5	0.00386	1683.5	0.0037	1683.5	0.00343	1683.5	0.00332					%	%	%	%	%
1682.6	0.00552	1682.6	0.00537	1682.6	0.00524	1682.6	0.00509	1682.6	0.00486	1682.6	0.00421	1682.6	0.00416	1682.6	0.00415	1682.6	0.00417	1682.6	0.00421	1682.6	0.00425	1682.6	0.00432	1682.6	0.00435	1682.6	0.00432	1682.6	0.00415	1682.6	0.00388	1682.6	0.0038
1681.6	0.0059	1681.6	0.00574	1681.6	0.00561	1681.6	0.00546	1681.6	0.00522	1681.6	0.00457	1681.6	0.00452	1681.6	0.00453	1681.6	0.00456	1681.6	0.00461	1681.6	0.00467	1681.6	0.00476	1681.6	0.00482	1681.6	0.0048	1681.6	0.00463	1681.6	0.00437	1681.6	0.00431
1680.6	0.00629	1680.6	0.00613	1680.6	0.00599	1680.6	0.00583	1680.6	0.00559	1680.6	0.00495	1680.6	0.00491	1680.6	0.00493	1680.6	0.00498	1680.6	0.00504	1680.6	0.00511	1680.6	0.00523	1680.6	0.00531	1680.6	0.00531	1680.6	0.00515	1680.6	0.00489	1680.6	0.00486			Figure 4D:	0.25 M	Mg(Cl04)2
1679.7	0.00668	1679.7	0.00652	1679.7	0.00638	1679.7	0.00622	1679.7	0.00598	1679.7	0.00535	1679.7	0.00533	1679.7	0.00536	1679.7	0.00542	1679.7	0.0055	1679.7	0.00558	1679.7	0.00572	1679.7	0.00582	1679.7	0.00585	1679.7	0.00569	1679.7	0.00544	1679.7	0.00543				p / bar	intermol. β-sheets	loops and turns	α-helices	random coils	intraml. β-sheets
1678.7	0.00709	1678.7	0.00693	1678.7	0.00678	1678.7	0.00662	1678.7	0.00638	1678.7	0.00577	1678.7	0.00576	1678.7	0.00581	1678.7	0.00588	1678.7	0.00598	1678.7	0.00607	1678.7	0.00624	1678.7	0.00636	1678.7	0.00641	1678.7	0.00626	1678.7	0.00602	1678.7	0.00602				1	7.55	18.622	10.2086	17.331	46.2884
1677.7	0.00752	1677.7	0.00735	1677.7	0.00721	1677.7	0.00705	1677.7	0.00681	1677.7	0.00622	1677.7	0.00622	1677.7	0.00628	1677.7	0.00636	1677.7	0.00648	1677.7	0.00659	1677.7	0.00677	1677.7	0.00691	1677.7	0.00699	1677.7	0.00684	1677.7	0.00662	1677.7	0.00663				429	7.08738	19.0496	10.4943	17.5774	45.7913
1676.8	0.00796	1676.8	0.00779	1676.8	0.00765	1676.8	0.00749	1676.8	0.00725	1676.8	0.00667	1676.8	0.0067	1676.8	0.00677	1676.8	0.00686	1676.8	0.00699	1676.8	0.00711	1676.8	0.00732	1676.8	0.00748	1676.8	0.00758	1676.8	0.00743	1676.8	0.00722	1676.8	0.00725				1043	7.04207	19.035	10.4691	17.5936	45.8603
1675.8	0.00842	1675.8	0.00824	1675.8	0.0081	1675.8	0.00794	1675.8	0.0077	1675.8	0.00715	1675.8	0.00718	1675.8	0.00726	1675.8	0.00737	1675.8	0.00751	1675.8	0.00765	1675.8	0.00787	1675.8	0.00804	1675.8	0.00817	1675.8	0.00802	1675.8	0.00782	1675.8	0.00786				1641	7.06203	19.0023	10.4463	17.574	45.9154
1674.9	0.00887	1674.9	0.00869	1674.9	0.00855	1674.9	0.0084	1674.9	0.00816	1674.9	0.00762	1674.9	0.00766	1674.9	0.00776	1674.9	0.00787	1674.9	0.00803	1674.9	0.00817	1674.9	0.00841	1674.9	0.0086	1674.9	0.00874	1674.9	0.0086	1674.9	0.00841	1674.9	0.00845				2396	7.13225	18.9634	10.4327	17.5212	45.9504
1673.9	0.00931	1673.9	0.00914	1673.9	0.009	1673.9	0.00885	1673.9	0.00862	1673.9	0.00808	1673.9	0.00814	1673.9	0.00824	1673.9	0.00836	1673.9	0.00853	1673.9	0.00868	1673.9	0.00894	1673.9	0.00914	1673.9	0.0093	1673.9	0.00917	1673.9	0.00899	1673.9	0.00904				3158	7.16508	18.9674	10.4478	17.4865	45.9331
1672.9	0.00974	1672.9	0.00957	1672.9	0.00943	1672.9	0.00929	1672.9	0.00906	1672.9	0.00854	1672.9	0.0086	1672.9	0.00871	1672.9	0.00884	1672.9	0.00902	1672.9	0.00917	1672.9	0.00945	1672.9	0.00966	1672.9	0.00984	1672.9	0.00972	1672.9	0.00956	1672.9	0.00962				3531	7.14723	19.0212	10.5162	17.4809	45.8344
1672	0.01015	1672	0.00998	1672	0.00985	1672	0.0097	1672	0.00949	1672	0.00898	1672	0.00906	1672	0.00917	1672	0.0093	1672	0.00949	1672	0.00965	1672	0.00994	1672	0.01017	1672	0.01038	1672	0.01026	1672	0.01012	1672	0.01019				3883	7.16083	19.0857	10.5784	17.4639	45.7112
1671	0.01055	1671	0.01038	1671	0.01025	1671	0.01011	1671	0.0099	1671	0.00942	1671	0.0095	1671	0.00962	1671	0.00976	1671	0.00995	1671	0.01012	1671	0.01043	1671	0.01068	1671	0.01091	1671	0.01081	1671	0.01068	1671	0.01076				4460	7.19749	19.1881	10.6819	17.4343	45.4983
1670	0.01093	1670	0.01076	1670	0.01064	1670	0.0105	1670	0.01031	1670	0.00986	1670	0.00995	1670	0.01007	1670	0.01021	1670	0.01041	1670	0.01058	1670	0.01092	1670	0.01118	1670	0.01144	1670	0.01135	1670	0.01124	1670	0.01133				5063	7.28728	19.4568	10.9343	17.3611	44.9605
1669.1	0.0113	1669.1	0.01114	1669.1	0.01102	1669.1	0.01089	1669.1	0.01071	1669.1	0.0103	1669.1	0.01041	1669.1	0.01053	1669.1	0.01067	1669.1	0.01088	1669.1	0.01106	1669.1	0.01141	1669.1	0.01169	1669.1	0.01197	1669.1	0.01189	1669.1	0.0118	1669.1	0.0119				5512	7.22807	19.9104	11.3767	17.3444	44.1405
1668.1	0.01166	1668.1	0.01151	1668.1	0.01139	1668.1	0.01128	1668.1	0.01111	1668.1	0.01076	1668.1	0.01087	1668.1	0.01099	1668.1	0.01114	1668.1	0.01135	1668.1	0.01153	1668.1	0.0119	1668.1	0.01219	1668.1	0.01249	1668.1	0.01244	1668.1	0.01235	1668.1	0.01247				5896	7.1815	20.3042	11.7528	17.3406	43.4209
1667.1	0.01202	1667.1	0.01187	1667.1	0.01177	1667.1	0.01166	1667.1	0.0115	1667.1	0.01121	1667.1	0.01134	1667.1	0.01146	1667.1	0.01161	1667.1	0.01183	1667.1	0.01201	1667.1	0.0124	1667.1	0.0127	1667.1	0.01302	1667.1	0.01297	1667.1	0.01291	1667.1	0.01302				6556	7.093	20.633	12.1624	17.3831	42.7284
1666.2	0.01237	1666.2	0.01223	1666.2	0.01214	1666.2	0.01204	1666.2	0.0119	1666.2	0.01166	1666.2	0.0118	1666.2	0.01193	1666.2	0.01208	1666.2	0.0123	1666.2	0.01249	1666.2	0.01289	1666.2	0.0132	1666.2	0.01354	1666.2	0.01351	1666.2	0.01345	1666.2	0.01357				7082	7.01187	20.6986	12.3595	17.4298	42.5002
1665.2	0.01271	1665.2	0.01258	1665.2	0.0125	1665.2	0.01241	1665.2	0.01228	1665.2	0.01211	1665.2	0.01226	1665.2	0.01239	1665.2	0.01254	1665.2	0.01276	1665.2	0.01296	1665.2	0.01337	1665.2	0.01369	1665.2	0.01405	1665.2	0.01403	1665.2	0.01399	1665.2	0.01411				8285	6.54981	21.2169	12.9595	17.5319	41.7419
1664.2	0.01305	1664.2	0.01293	1664.2	0.01285	1664.2	0.01277	1664.2	0.01266	1664.2	0.01254	1664.2	0.0127	1664.2	0.01283	1664.2	0.01299	1664.2	0.01322	1664.2	0.01342	1664.2	0.01384	1664.2	0.01418	1664.2	0.01456	1664.2	0.01455	1664.2	0.01452	1664.2	0.01464				10359	6.34963	21.0809	12.7935	17.5204	42.2555
1663.3	0.01338	1663.3	0.01327	1663.3	0.01321	1663.3	0.01313	1663.3	0.01303	1663.3	0.01296	1663.3	0.01312	1663.3	0.01326	1663.3	0.01343	1663.3	0.01366	1663.3	0.01387	1663.3	0.0143	1663.3	0.01465	1663.3	0.01505	1663.3	0.01506	1663.3	0.01504	1663.3	0.01516					%	%	%	%	%
1662.3	0.01372	1662.3	0.01362	1662.3	0.01356	1662.3	0.01349	1662.3	0.01341	1662.3	0.01337	1662.3	0.01354	1662.3	0.01369	1662.3	0.01385	1662.3	0.0141	1662.3	0.01431	1662.3	0.01475	1662.3	0.01511	1662.3	0.01553	1662.3	0.01555	1662.3	0.01556	1662.3	0.01567
1661.4	0.01407	1661.4	0.01398	1661.4	0.01393	1661.4	0.01386	1661.4	0.01379	1661.4	0.01378	1661.4	0.01395	1661.4	0.0141	1661.4	0.01427	1661.4	0.01452	1661.4	0.01474	1661.4	0.01519	1661.4	0.01557	1661.4	0.016	1661.4	0.01604	1661.4	0.01606	1661.4	0.01618			Figure 4F:	0.5 M	Mg(Cl04)2
1660.4	0.01444	1660.4	0.01436	1660.4	0.01431	1660.4	0.01425	1660.4	0.01418	1660.4	0.01419	1660.4	0.01435	1660.4	0.0145	1660.4	0.01468	1660.4	0.01493	1660.4	0.01515	1660.4	0.01562	1660.4	0.016	1660.4	0.01645	1660.4	0.0165	1660.4	0.01654	1660.4	0.01666				p / bar	intermol. β-sheets	loops and turns	α-helices	random coils	intraml. β-sheets
1659.4	0.01483	1659.4	0.01475	1659.4	0.01471	1659.4	0.01466	1659.4	0.01459	1659.4	0.0146	1659.4	0.01476	1659.4	0.01491	1659.4	0.01508	1659.4	0.01534	1659.4	0.01556	1659.4	0.01603	1659.4	0.01643	1659.4	0.0169	1659.4	0.01696	1659.4	0.01701	1659.4	0.01713				1	7.48869	19.6443	10.911	16.2856	45.6705
1658.5	0.01524	1658.5	0.01516	1658.5	0.01513	1658.5	0.01508	1658.5	0.01502	1658.5	0.01502	1658.5	0.01517	1658.5	0.01531	1658.5	0.01548	1658.5	0.01573	1658.5	0.01596	1658.5	0.01644	1658.5	0.01684	1658.5	0.01732	1658.5	0.0174	1658.5	0.01746	1658.5	0.01759				612	7.47448	19.4705	10.8703	16.3274	45.8573
1657.5	0.01565	1657.5	0.01559	1657.5	0.01556	1657.5	0.01552	1657.5	0.01546	1657.5	0.01545	1657.5	0.01559	1657.5	0.01572	1657.5	0.01588	1657.5	0.01613	1657.5	0.01636	1657.5	0.01684	1657.5	0.01725	1657.5	0.01774	1657.5	0.01782	1657.5	0.0179	1657.5	0.01802				1142	7.35289	19.3498	10.8498	16.3709	46.0766
1656.5	0.01608	1656.5	0.01602	1656.5	0.01599	1656.5	0.01596	1656.5	0.01591	1656.5	0.01589	1656.5	0.016	1656.5	0.01613	1656.5	0.01628	1656.5	0.01652	1656.5	0.01675	1656.5	0.01723	1656.5	0.01764	1656.5	0.01813	1656.5	0.01823	1656.5	0.01831	1656.5	0.01844				1698	7.24457	19.2236	10.8542	16.4205	46.2571
1655.6	0.01649	1655.6	0.01645	1655.6	0.01642	1655.6	0.01639	1655.6	0.01635	1655.6	0.01632	1655.6	0.01642	1655.6	0.01654	1655.6	0.01668	1655.6	0.01691	1655.6	0.01714	1655.6	0.01761	1655.6	0.01802	1655.6	0.01852	1655.6	0.01862	1655.6	0.01871	1655.6	0.01883				2129	7.13969	19.1569	10.8388	16.4127	46.4519
1654.6	0.0169	1654.6	0.01686	1654.6	0.01684	1654.6	0.01682	1654.6	0.01678	1654.6	0.01675	1654.6	0.01683	1654.6	0.01694	1654.6	0.01707	1654.6	0.0173	1654.6	0.01752	1654.6	0.01798	1654.6	0.01839	1654.6	0.01889	1654.6	0.01899	1654.6	0.01909	1654.6	0.01921				2823	7.05148	19.0695	10.8141	16.4167	46.6482
1653.6	0.01728	1653.6	0.01725	1653.6	0.01724	1653.6	0.01723	1653.6	0.0172	1653.6	0.01716	1653.6	0.01724	1653.6	0.01734	1653.6	0.01746	1653.6	0.01767	1653.6	0.01789	1653.6	0.01834	1653.6	0.01874	1653.6	0.01924	1653.6	0.01935	1653.6	0.01946	1653.6	0.01956				3282	6.91616	18.9876	10.765	16.4685	46.8628
1652.7	0.01764	1652.7	0.01762	1652.7	0.01762	1652.7	0.01761	1652.7	0.0176	1652.7	0.01756	1652.7	0.01762	1652.7	0.01772	1652.7	0.01783	1652.7	0.01804	1652.7	0.01825	1652.7	0.01869	1652.7	0.01909	1652.7	0.01958	1652.7	0.01968	1652.7	0.0198	1652.7	0.01989				3655	6.79433	18.9284	10.7587	16.49	47.0286
1651.7	0.01798	1651.7	0.01797	1651.7	0.01798	1651.7	0.01798	1651.7	0.01797	1651.7	0.01794	1651.7	0.01799	1651.7	0.01808	1651.7	0.01819	1651.7	0.01839	1651.7	0.01859	1651.7	0.01902	1651.7	0.01941	1651.7	0.01989	1651.7	0.01999	1651.7	0.02012	1651.7	0.02021				4075	6.78518	18.8585	10.7389	16.5215	47.0959
1650.7	0.0183	1650.7	0.01831	1650.7	0.01833	1650.7	0.01834	1650.7	0.01834	1650.7	0.0183	1650.7	0.01835	1650.7	0.01843	1650.7	0.01853	1650.7	0.01872	1650.7	0.01892	1650.7	0.01933	1650.7	0.01972	1650.7	0.02018	1650.7	0.02028	1650.7	0.0204	1650.7	0.02049				4475	6.69975	18.8252	10.7153	16.5662	47.1936
1649.8	0.01862	1649.8	0.01864	1649.8	0.01867	1649.8	0.01869	1649.8	0.01869	1649.8	0.01864	1649.8	0.01869	1649.8	0.01876	1649.8	0.01886	1649.8	0.01905	1649.8	0.01922	1649.8	0.01962	1649.8	0.01999	1649.8	0.02044	1649.8	0.02054	1649.8	0.02066	1649.8	0.02074				5302	6.44516	19.0219	10.9719	16.5922	46.9689
1648.8	0.01893	1648.8	0.01896	1648.8	0.019	1648.8	0.01903	1648.8	0.01904	1648.8	0.01898	1648.8	0.01902	1648.8	0.01909	1648.8	0.01918	1648.8	0.01935	1648.8	0.01952	1648.8	0.01989	1648.8	0.02025	1648.8	0.02066	1648.8	0.02076	1648.8	0.02089	1648.8	0.02095				5663	6.18894	19.2524	11.1616	16.655	46.7421
1647.9	0.01925	1647.9	0.01929	1647.9	0.01933	1647.9	0.01937	1647.9	0.01939	1647.9	0.01931	1647.9	0.01935	1647.9	0.0194	1647.9	0.01948	1647.9	0.01965	1647.9	0.0198	1647.9	0.02014	1647.9	0.02048	1647.9	0.02086	1647.9	0.02096	1647.9	0.02108	1647.9	0.02113				6048	6.0785	19.4868	11.3528	16.6703	46.4116
1646.9	0.01956	1646.9	0.01961	1646.9	0.01966	1646.9	0.01972	1646.9	0.01973	1646.9	0.01964	1646.9	0.01967	1646.9	0.01972	1646.9	0.01979	1646.9	0.01994	1646.9	0.02007	1646.9	0.02038	1646.9	0.02068	1646.9	0.02103	1646.9	0.02112	1646.9	0.02123	1646.9	0.02127				6640	6.01608	19.5417	11.4319	16.7069	46.3034
1645.9	0.01987	1645.9	0.01993	1645.9	0.01999	1645.9	0.02005	1645.9	0.02007	1645.9	0.01996	1645.9	0.01999	1645.9	0.02003	1645.9	0.02008	1645.9	0.02021	1645.9	0.02033	1645.9	0.0206	1645.9	0.02086	1645.9	0.02117	1645.9	0.02125	1645.9	0.02135	1645.9	0.02137				8184	6.20397	19.6798	11.4297	16.6107	46.0759
1645	0.02018	1645	0.02025	1645	0.02031	1645	0.02038	1645	0.0204	1645	0.02028	1645	0.0203	1645	0.02033	1645	0.02037	1645	0.02048	1645	0.02058	1645	0.0208	1645	0.02102	1645	0.02127	1645	0.02134	1645	0.02143	1645	0.02143				10446	6.4643	19.8957	11.7198	16.3974	45.5228
1644	0.02049	1644	0.02056	1644	0.02063	1644	0.02071	1644	0.02073	1644	0.0206	1644	0.02061	1644	0.02063	1644	0.02065	1644	0.02074	1644	0.02081	1644	0.02099	1644	0.02115	1644	0.02134	1644	0.0214	1644	0.02146	1644	0.02144					%	%	%	%	%
1643	0.02079	1643	0.02087	1643	0.02095	1643	0.02103	1643	0.02105	1643	0.02092	1643	0.02091	1643	0.02093	1643	0.02093	1643	0.02098	1643	0.02103	1643	0.02114	1643	0.02124	1643	0.02137	1643	0.02141	1643	0.02145	1643	0.0214
1642.1	0.02108	1642.1	0.02117	1642.1	0.02126	1642.1	0.02134	1642.1	0.02136	1642.1	0.02123	1642.1	0.02121	1642.1	0.02121	1642.1	0.02119	1642.1	0.02121	1642.1	0.02122	1642.1	0.02127	1642.1	0.0213	1642.1	0.02135	1642.1	0.02137	1642.1	0.02139	1642.1	0.02132
1641.1	0.02134	1641.1	0.02145	1641.1	0.02154	1641.1	0.02163	1641.1	0.02166	1641.1	0.02153	1641.1	0.02149	1641.1	0.02147	1641.1	0.02143	1641.1	0.0214	1641.1	0.02138	1641.1	0.02135	1641.1	0.02131	1641.1	0.02128	1641.1	0.02128	1641.1	0.02127	1641.1	0.02118
1640.1	0.02156	1640.1	0.02168	1640.1	0.02178	1640.1	0.02188	1640.1	0.02192	1640.1	0.02179	1640.1	0.02173	1640.1	0.02169	1640.1	0.02162	1640.1	0.02155	1640.1	0.0215	1640.1	0.02139	1640.1	0.02127	1640.1	0.02116	1640.1	0.02114	1640.1	0.0211	1640.1	0.02099
1639.2	0.02171	1639.2	0.02185	1639.2	0.02196	1639.2	0.02206	1639.2	0.02211	1639.2	0.022	1639.2	0.02192	1639.2	0.02185	1639.2	0.02176	1639.2	0.02164	1639.2	0.02154	1639.2	0.02135	1639.2	0.02116	1639.2	0.02097	1639.2	0.02093	1639.2	0.02087	1639.2	0.02074
1638.2	0.02177	1638.2	0.02192	1638.2	0.02204	1638.2	0.02214	1638.2	0.02221	1638.2	0.02213	1638.2	0.02202	1638.2	0.02192	1638.2	0.0218	1638.2	0.02164	1638.2	0.02151	1638.2	0.02124	1638.2	0.02097	1638.2	0.0207	1638.2	0.02064	1638.2	0.02057	1638.2	0.02042
1637.2	0.0217	1637.2	0.02187	1637.2	0.02199	1637.2	0.0221	1637.2	0.02219	1637.2	0.02215	1637.2	0.02203	1637.2	0.0219	1637.2	0.02175	1637.2	0.02155	1637.2	0.02138	1637.2	0.02104	1637.2	0.0207	1637.2	0.02035	1637.2	0.02028	1637.2	0.02021	1637.2	0.02005
1636.3	0.0215	1636.3	0.02168	1636.3	0.02181	1636.3	0.02193	1636.3	0.02204	1636.3	0.02205	1636.3	0.02192	1636.3	0.02177	1636.3	0.0216	1636.3	0.02135	1636.3	0.02115	1636.3	0.02073	1636.3	0.02034	1636.3	0.01992	1636.3	0.01985	1636.3	0.01978	1636.3	0.01962
1635.3	0.02117	1635.3	0.02135	1635.3	0.02149	1635.3	0.02162	1635.3	0.02176	1635.3	0.02183	1635.3	0.02169	1635.3	0.02151	1635.3	0.02132	1635.3	0.02105	1635.3	0.02081	1635.3	0.02033	1635.3	0.0199	1635.3	0.01942	1635.3	0.01934	1635.3	0.01929	1635.3	0.01913
1634.4	0.0207	1634.4	0.02089	1634.4	0.02103	1634.4	0.02117	1634.4	0.02133	1634.4	0.02148	1634.4	0.02133	1634.4	0.02115	1634.4	0.02094	1634.4	0.02064	1634.4	0.02037	1634.4	0.01984	1634.4	0.01937	1634.4	0.01884	1634.4	0.01877	1634.4	0.01873	1634.4	0.01859
1633.4	0.02009	1633.4	0.02029	1633.4	0.02043	1633.4	0.02058	1633.4	0.02077	1633.4	0.021	1633.4	0.02085	1633.4	0.02066	1633.4	0.02045	1633.4	0.02012	1633.4	0.01984	1633.4	0.01926	1633.4	0.01876	1633.4	0.0182	1633.4	0.01814	1633.4	0.01812	1633.4	0.018
1632.4	0.01938	1632.4	0.01957	1632.4	0.01972	1632.4	0.01988	1632.4	0.02009	1632.4	0.0204	1632.4	0.02026	1632.4	0.02008	1632.4	0.01986	1632.4	0.01952	1632.4	0.01922	1632.4	0.01861	1632.4	0.01808	1632.4	0.0175	1632.4	0.01745	1632.4	0.01746	1632.4	0.01736
1631.5	0.01856	1631.5	0.01875	1631.5	0.01891	1631.5	0.01906	1631.5	0.0193	1631.5	0.0197	1631.5	0.01957	1631.5	0.0194	1631.5	0.01918	1631.5	0.01883	1631.5	0.01852	1631.5	0.0179	1631.5	0.01734	1631.5	0.01675	1631.5	0.01671	1631.5	0.01675	1631.5	0.01667
1630.5	0.01766	1630.5	0.01784	1630.5	0.018	1630.5	0.01816	1630.5	0.01841	1630.5	0.01891	1630.5	0.01879	1630.5	0.01863	1630.5	0.01842	1630.5	0.01807	1630.5	0.01776	1630.5	0.01712	1630.5	0.01656	1630.5	0.01596	1630.5	0.01593	1630.5	0.016	1630.5	0.01595
1629.5	0.01668	1629.5	0.01686	1629.5	0.01701	1629.5	0.01717	1629.5	0.01744	1629.5	0.01802	1629.5	0.01792	1629.5	0.01778	1629.5	0.01758	1629.5	0.01725	1629.5	0.01694	1629.5	0.01631	1629.5	0.01573	1629.5	0.01513	1629.5	0.01512	1629.5	0.01521	1629.5	0.01519
1628.6	0.01565	1628.6	0.01582	1628.6	0.01597	1628.6	0.01613	1628.6	0.0164	1628.6	0.01707	1628.6	0.01699	1628.6	0.01687	1628.6	0.01669	1628.6	0.01638	1628.6	0.01607	1628.6	0.01545	1628.6	0.01487	1628.6	0.01428	1628.6	0.01428	1628.6	0.0144	1628.6	0.0144
1627.6	0.01459	1627.6	0.01474	1627.6	0.01488	1627.6	0.01503	1627.6	0.01532	1627.6	0.01606	1627.6	0.01601	1627.6	0.01591	1627.6	0.01575	1627.6	0.01546	1627.6	0.01517	1627.6	0.01456	1627.6	0.01399	1627.6	0.01341	1627.6	0.01342	1627.6	0.01358	1627.6	0.01359
1626.6	0.01351	1626.6	0.01364	1626.6	0.01378	1626.6	0.01392	1626.6	0.0142	1626.6	0.01501	1626.6	0.01499	1626.6	0.01491	1626.6	0.01477	1626.6	0.0145	1626.6	0.01423	1626.6	0.01364	1626.6	0.01309	1626.6	0.01253	1626.6	0.01256	1626.6	0.01273	1626.6	0.01276
1625.7	0.01242	1625.7	0.01255	1625.7	0.01267	1625.7	0.01281	1625.7	0.01309	1625.7	0.01395	1625.7	0.01395	1625.7	0.01389	1625.7	0.01377	1625.7	0.01353	1625.7	0.01327	1625.7	0.01271	1625.7	0.01218	1625.7	0.01164	1625.7	0.01169	1625.7	0.01188	1625.7	0.01192
1624.7	0.01135	1624.7	0.01147	1624.7	0.01158	1624.7	0.01172	1624.7	0.01199	1624.7	0.01288	1624.7	0.0129	1624.7	0.01285	1624.7	0.01276	1624.7	0.01254	1624.7	0.0123	1624.7	0.01177	1624.7	0.01127	1624.7	0.01076	1624.7	0.01082	1624.7	0.01103	1624.7	0.01108
1623.7	0.01031	1623.7	0.01043	1623.7	0.01053	1623.7	0.01065	1623.7	0.01092	1623.7	0.01183	1623.7	0.01187	1623.7	0.01183	1623.7	0.01175	1623.7	0.01155	1623.7	0.01133	1623.7	0.01083	1623.7	0.01036	1623.7	0.00989	1623.7	0.00996	1623.7	0.01018	1623.7	0.01024
1622.8	0.00931	1622.8	0.00942	1622.8	0.00951	1622.8	0.00963	1622.8	0.00989	1622.8	0.01081	1622.8	0.01085	1622.8	0.01082	1622.8	0.01075	1622.8	0.01057	1622.8	0.01036	1622.8	0.0099	1622.8	0.00946	1622.8	0.00902	1622.8	0.00912	1622.8	0.00935	1622.8	0.00941
1621.8	0.00835	1621.8	0.00846	1621.8	0.00854	1621.8	0.00866	1621.8	0.00891	1621.8	0.00982	1621.8	0.00986	1621.8	0.00984	1621.8	0.00977	1621.8	0.0096	1621.8	0.00941	1621.8	0.00898	1621.8	0.00857	1621.8	0.00818	1621.8	0.00829	1621.8	0.00852	1621.8	0.0086
1620.9	0.00744	1620.9	0.00754	1620.9	0.00762	1620.9	0.00773	1620.9	0.00798	1620.9	0.00886	1620.9	0.0089	1620.9	0.00888	1620.9	0.00882	1620.9	0.00866	1620.9	0.00848	1620.9	0.00808	1620.9	0.00771	1620.9	0.00736	1620.9	0.00748	1620.9	0.00772	1620.9	0.0078
1619.9	0.00658	1619.9	0.00668	1619.9	0.00676	1619.9	0.00686	1619.9	0.00709	1619.9	0.00794	1619.9	0.00798	1619.9	0.00795	1619.9	0.00789	1619.9	0.00774	1619.9	0.00758	1619.9	0.00721	1619.9	0.00688	1619.9	0.00656	1619.9	0.00669	1619.9	0.00694	1619.9	0.00702
1618.9	0.00578	1618.9	0.00587	1618.9	0.00594	1618.9	0.00604	1618.9	0.00626	1618.9	0.00707	1618.9	0.00711	1618.9	0.00707	1618.9	0.00701	1618.9	0.00687	1618.9	0.00671	1618.9	0.00637	1618.9	0.00608	1618.9	0.0058	1618.9	0.00594	1618.9	0.00619	1618.9	0.00627
1618	0.00504	1618	0.00513	1618	0.00519	1618	0.00528	1618	0.00549	1618	0.00625	1618	0.00628	1618	0.00624	1618	0.00617	1618	0.00603	1618	0.00589	1618	0.00558	1618	0.00533	1618	0.00508	1618	0.00523	1618	0.00548	1618	0.00556
1617	0.00435	1617	0.00444	1617	0.0045	1617	0.00458	1617	0.00477	1617	0.00548	1617	0.0055	1617	0.00545	1617	0.00539	1617	0.00525	1617	0.00512	1617	0.00483	1617	0.00462	1617	0.0044	1617	0.00455	1617	0.0048	1617	0.00488
1616	0.00373	1616	0.00381	1616	0.00386	1616	0.00394	1616	0.00412	1616	0.00477	1616	0.00477	1616	0.00472	1616	0.00465	1616	0.00452	1616	0.0044	1616	0.00414	1616	0.00396	1616	0.00377	1616	0.00392	1616	0.00417	1616	0.00424
1615.1	0.00316	1615.1	0.00324	1615.1	0.00329	1615.1	0.00336	1615.1	0.00352	1615.1	0.00411	1615.1	0.0041	1615.1	0.00405	1615.1	0.00398	1615.1	0.00385	1615.1	0.00373	1615.1	0.0035	1615.1	0.00335	1615.1	0.00319	1615.1	0.00334	1615.1	0.00358	1615.1	0.00364
1614.1	0.00265	1614.1	0.00272	1614.1	0.00277	1614.1	0.00283	1614.1	0.00298	1614.1	0.00351	1614.1	0.00349	1614.1	0.00343	1614.1	0.00336	1614.1	0.00324	1614.1	0.00313	1614.1	0.00292	1614.1	0.00279	1614.1	0.00266	1614.1	0.0028	1614.1	0.00303	1614.1	0.00309
1613.1	0.0022	1613.1	0.00227	1613.1	0.00231	1613.1	0.00237	1613.1	0.0025	1613.1	0.00297	1613.1	0.00294	1613.1	0.00288	1613.1	0.00281	1613.1	0.00269	1613.1	0.00259	1613.1	0.0024	1613.1	0.00229	1613.1	0.00218	1613.1	0.00232	1613.1	0.00254	1613.1	0.00258
1612.2	0.00181	1612.2	0.00188	1612.2	0.00191	1612.2	0.00196	1612.2	0.00208	1612.2	0.00249	1612.2	0.00245	1612.2	0.00239	1612.2	0.00232	1612.2	0.00221	1612.2	0.00211	1612.2	0.00194	1612.2	0.00185	1612.2	0.00175	1612.2	0.00188	1612.2	0.00209	1612.2	0.00213
1611.2	0.00148	1611.2	0.00154	1611.2	0.00157	1611.2	0.00162	1611.2	0.00172	1611.2	0.00207	1611.2	0.00203	1611.2	0.00197	1611.2	0.00189	1611.2	0.00179	1611.2	0.0017	1611.2	0.00154	1611.2	0.00146	1611.2	0.00138	1611.2	0.0015	1611.2	0.00169	1611.2	0.00172
1610.2	0.00121	1610.2	0.00126	1610.2	0.00129	1610.2	0.00133	1610.2	0.00142	1610.2	0.00171	1610.2	0.00167	1610.2	0.0016	1610.2	0.00153	1610.2	0.00143	1610.2	0.00134	1610.2	0.0012	1610.2	0.00113	1610.2	0.00106	1610.2	0.00117	1610.2	0.00134	1610.2	0.00136
1609.3	0.0009815	1609.3	0.00103	1609.3	0.00105	1609.3	0.00109	1609.3	0.00116	1609.3	0.00141	1609.3	0.00136	1609.3	0.00129	1609.3	0.00122	1609.3	0.00112	1609.3	0.00104	1609.3	0.0009099	1609.3	0.0008508	1609.3	0.0007859	1609.3	0.0008842	1609.3	0.00103	1609.3	0.00104
1608.3	0.0008003	1608.3	0.0008401	1608.3	0.0008594	1608.3	0.0008902	1608.3	0.0009558	1608.3	0.00115	1608.3	0.00109	1608.3	0.00103	1608.3	0.000959	1608.3	0.0008659	1608.3	0.0007916	1608.3	0.0006689	1608.3	0.0006154	1608.3	0.0005546	1608.3	0.0006386	1608.3	0.0007635	1608.3	0.0007677
1607.4	0.0006556	1607.4	0.0006894	1607.4	0.0007041	1607.4	0.0007302	1607.4	0.0007845	1607.4	0.0009301	1607.4	0.0008733	1607.4	0.0008072	1607.4	0.0007404	1607.4	0.0006524	1607.4	0.0005832	1607.4	0.0004692	1607.4	0.0004189	1607.4	0.000361	1607.4	0.00043	1607.4	0.0005319	1607.4	0.0005276
1606.4	0.0005379	1606.4	0.000566	1606.4	0.0005763	1606.4	0.0005974	1606.4	0.0006415	1606.4	0.0007429	1606.4	0.000685	1606.4	0.0006217	1606.4	0.0005572	1606.4	0.0004749	1606.4	0.0004108	1606.4	0.0003049	1606.4	0.0002565	1606.4	0.0002014	1606.4	0.0002551	1606.4	0.0003349	1606.4	0.0003233
1605.4	0.0004385	1605.4	0.0004612	1605.4	0.0004673	1605.4	0.0004836	1605.4	0.0005181	1605.4	0.0005803	1605.4	0.0005231	1605.4	0.0004641	1605.4	0.0004039	1605.4	0.0003286	1605.4	0.0002695	1605.4	0.0001725	1605.4	0.0001261	1605.4	7.44e-05	1605.4	0.0001136	1605.4	0.0001734	1605.4	0.0001566
1604.5	0.0003505	1604.5	0.0003684	1604.5	0.0003708	1604.5	0.0003827	1604.5	0.0004084	1604.5	0.0004381	1604.5	0.000384	1604.5	0.0003312	1604.5	0.0002776	1604.5	0.0002107	1604.5	0.0001573	1604.5	7.11e-05	1604.5	2.81e-05	1604.5	-1.89e-05	1604.5	7.59e-06	1604.5	5.04e-05	1604.5	3.16e-05
1603.5	0.0002697	1603.5	0.0002833	1603.5	0.0002828	1603.5	0.0002909	1603.5	0.0003086	1603.5	0.000314	1603.5	0.0002665	1603.5	0.0002214	1603.5	0.0001766	1603.5	0.0001201	1603.5	7.39e-05	1603.5	9.64e-07	1603.5	-3.63e-05	1603.5	-7.71e-05	1603.5	-6.05e-05	1603.5	-3.13e-05	1603.5	-4.9e-05
1602.5	0.000194	1602.5	0.0002034	1602.5	0.0002013	1602.5	0.0002063	1602.5	0.0002171	1602.5	0.0002077	1602.5	0.0001696	1602.5	0.000134	1602.5	9.98e-05	1602.5	5.55e-05	1602.5	1.86e-05	1602.5	-3.84e-05	1602.5	-6.77e-05	1602.5	-0.0001004	1602.5	-9.07e-05	1602.5	-7.2e-05	1602.5	-8.59e-05
1601.6	0.0001225	1601.6	0.0001282	1601.6	0.0001258	1601.6	0.0001283	1601.6	0.0001338	1601.6	0.0001193	1601.6	9.28e-05	1601.6	6.84e-05	1601.6	4.55e-05	1601.6	1.52e-05	1601.6	-1.03e-05	1601.6	-4.95e-05	1601.6	-6.91e-05	1601.6	-9.2e-05	1601.6	-8.66e-05	1601.6	-7.57e-05	1601.6	-8.44e-05
1600.6	5.67e-05	1600.6	5.92e-05	1600.6	5.76e-05	1600.6	5.85e-05	1600.6	6.04e-05	1600.6	4.96e-05	1600.6	3.6e-05	1600.6	2.37e-05	1600.6	1.24e-05	1600.6	-2.85e-06	1600.6	-1.57e-05	1600.6	-3.55e-05	1600.6	-4.51e-05	1600.6	-5.67e-05	1600.6	-5.41e-05	1600.6	-4.9e-05	1600.6	-5.27e-05
1599.6	0	1599.6	0	1599.6	0	1599.6	0	1599.6	0	1599.6	0	1599.6	0	1599.6	0	1599.6	0	1599.6	0	1599.6	0	1599.6	0	1599.6	0	1599.6	0	1599.6	0	1599.6	0	1599.6	0
_x001A_		_x001A_		_x001A_		_x001A_		_x001A_		_x001A_		_x001A_		_x001A_		_x001A_		_x001A_		_x001A_		_x001A_		_x001A_		_x001A_		_x001A_		_x001A_		_x001A_
Figure 4C:	0.25 M	Mg(Cl04)2		35°C
1	bar	429	bar	1043	bar	1641	bar	2396	bar	3158	bar	3531	bar	3883	bar	4460	bar	5063	bar	5512	bar	5896	bar	6556	bar	7082	bar	8285	bar	10359	bar
ṽ /cm-1	A/ a.u.	ṽ /cm-1	A/ a.u.	ṽ /cm-1	A/ a.u.	ṽ /cm-1	A/ a.u.	ṽ /cm-1	A/ a.u.	ṽ /cm-1	A/ a.u.	ṽ /cm-1	A/ a.u.	ṽ /cm-1	A/ a.u.	ṽ /cm-1	A/ a.u.	ṽ /cm-1	A/ a.u.	ṽ /cm-1	A/ a.u.	ṽ /cm-1	A/ a.u.	ṽ /cm-1	A/ a.u.	ṽ /cm-1	A/ a.u.	ṽ /cm-1	A/ a.u.	ṽ /cm-1	A/ a.u.
1699.9	0	1699.9	0	1699.9	0	1699.9	0	1699.9	0	1699.9	0	1699.9	0	1699.9	0	1699.9	0	1699.9	0	1699.9	0	1699.9	0	1699.9	0	1699.9	0	1699.9	0	1699.9	0
1699	6.94e-05	1699	9.12e-06	1699	6.77e-06	1699	6.89e-06	1699	1.43e-05	1699	1.89e-05	1699	2.05e-05	1699	2.47e-05	1699	2.87e-05	1699	2.97e-05	1699	2.94e-05	1699	2.69e-05	1699	2.45e-05	1699	1.95e-05	1699	-4.2e-06	1699	-2.8e-05
1698	0.0002124	1698	9.68e-05	1698	9.1e-05	1698	9.3e-05	1698	0.0001036	1698	0.000113	1698	0.0001181	1698	0.0001251	1698	0.0001342	1698	0.0001393	1698	0.000136	1698	0.0001319	1698	0.0001244	1698	0.0001153	1698	6.53e-05	1698	1.21e-05
1697	0.0003166	1697	0.0001494	1697	0.0001431	1697	0.0001474	1697	0.0001669	1697	0.0001812	1697	0.0001877	1697	0.0001983	1697	0.0002104	1697	0.000215	1697	0.0002088	1697	0.0001988	1697	0.0001851	1697	0.0001684	1697	8.71e-05	1697	9.12e-06
1696.1	0.0005077	1696.1	0.0002955	1696.1	0.0002875	1696.1	0.0002952	1696.1	0.0003187	1696.1	0.0003379	1696.1	0.0003475	1696.1	0.00036	1696.1	0.0003753	1696.1	0.0003814	1696.1	0.0003695	1696.1	0.0003544	1696.1	0.0003317	1696.1	0.0003079	1696.1	0.0001929	1696.1	8.49e-05
1695.1	0.0006693	1695.1	0.0004171	1695.1	0.0004098	1695.1	0.0004208	1695.1	0.0004533	1695.1	0.0004769	1695.1	0.000487	1695.1	0.0005018	1695.1	0.000517	1695.1	0.0005189	1695.1	0.0005011	1695.1	0.0004769	1695.1	0.0004438	1695.1	0.0004094	1695.1	0.0002564	1695.1	0.0001233
1694.1	0.0009234	1694.1	0.0006388	1694.1	0.0006304	1694.1	0.0006447	1694.1	0.0006802	1694.1	0.0007076	1694.1	0.0007192	1694.1	0.0007339	1694.1	0.0007483	1694.1	0.0007474	1694.1	0.0007207	1694.1	0.0006885	1694.1	0.0006421	1694.1	0.0005979	1694.1	0.0004061	1694.1	0.0002435
1693.2	0.00115	1693.2	0.0008427	1693.2	0.0008349	1693.2	0.0008511	1693.2	0.0008931	1693.2	0.0009227	1693.2	0.0009327	1693.2	0.000947	1693.2	0.0009572	1693.2	0.0009483	1693.2	0.0009125	1693.2	0.0008691	1693.2	0.0008085	1693.2	0.0007514	1693.2	0.0005191	1693.2	0.0003327
1692.2	0.00147	1692.2	0.00114	1692.2	0.00113	1692.2	0.00115	1692.2	0.00119	1692.2	0.00122	1692.2	0.00123	1692.2	0.00124	1692.2	0.00125	1692.2	0.00123	1692.2	0.00118	1692.2	0.00113	1692.2	0.00105	1692.2	0.0009868	1692.2	0.000716	1692.2	0.0005022
1691.2	0.00176	1691.2	0.00141	1691.2	0.0014	1691.2	0.00142	1691.2	0.00146	1691.2	0.00149	1691.2	0.00149	1691.2	0.0015	1691.2	0.0015	1691.2	0.00148	1691.2	0.00142	1691.2	0.00136	1691.2	0.00126	1691.2	0.00118	1691.2	0.0008736	1691.2	0.0006389
1690.3	0.00212	1690.3	0.00177	1690.3	0.00175	1690.3	0.00176	1690.3	0.0018	1690.3	0.00182	1690.3	0.00182	1690.3	0.00183	1690.3	0.00182	1690.3	0.0018	1690.3	0.00173	1690.3	0.00166	1690.3	0.00155	1690.3	0.00145	1690.3	0.00112	1690.3	0.0008583
1689.3	0.00243	1689.3	0.00207	1689.3	0.00205	1689.3	0.00205	1689.3	0.00209	1689.3	0.00211	1689.3	0.00211	1689.3	0.00211	1689.3	0.0021	1689.3	0.00207	1689.3	0.00199	1689.3	0.00191	1689.3	0.00179	1689.3	0.00168	1689.3	0.00132	1689.3	0.00104
1688.4	0.00281	1688.4	0.00245	1688.4	0.00242	1688.4	0.00241	1688.4	0.00244	1688.4	0.00245	1688.4	0.00245	1688.4	0.00245	1688.4	0.00243	1688.4	0.0024	1688.4	0.00233	1688.4	0.00224	1688.4	0.0021	1688.4	0.00199	1688.4	0.00161	1688.4	0.00132
1687.4	0.00312	1687.4	0.00277	1687.4	0.00273	1687.4	0.00272	1687.4	0.00274	1687.4	0.00275	1687.4	0.00274	1687.4	0.00274	1687.4	0.00272	1687.4	0.00269	1687.4	0.00262	1687.4	0.00253	1687.4	0.00238	1687.4	0.00226	1687.4	0.00187	1687.4	0.00156
1686.4	0.00349	1686.4	0.00315	1686.4	0.0031	1686.4	0.00309	1686.4	0.00309	1686.4	0.0031	1686.4	0.00309	1686.4	0.00309	1686.4	0.00307	1686.4	0.00304	1686.4	0.00297	1686.4	0.00288	1686.4	0.00273	1686.4	0.00261	1686.4	0.00221	1686.4	0.00189
1685.5	0.00381	1685.5	0.00347	1685.5	0.00343	1685.5	0.0034	1685.5	0.00341	1685.5	0.00341	1685.5	0.0034	1685.5	0.00339	1685.5	0.00338	1685.5	0.00335	1685.5	0.00329	1685.5	0.0032	1685.5	0.00305	1685.5	0.00292	1685.5	0.00253	1685.5	0.0022
1684.5	0.00419	1684.5	0.00388	1684.5	0.00383	1684.5	0.0038	1684.5	0.0038	1684.5	0.00379	1684.5	0.00378	1684.5	0.00378	1684.5	0.00377	1684.5	0.00374	1684.5	0.00369	1684.5	0.00361	1684.5	0.00346	1684.5	0.00333	1684.5	0.00295	1684.5	0.00261
1683.5	0.00453	1683.5	0.00424	1683.5	0.00419	1683.5	0.00416	1683.5	0.00415	1683.5	0.00415	1683.5	0.00414	1683.5	0.00414	1683.5	0.00413	1683.5	0.00411	1683.5	0.00407	1683.5	0.004	1683.5	0.00384	1683.5	0.00371	1683.5	0.00334	1683.5	0.003
1682.6	0.00494	1682.6	0.00468	1682.6	0.00463	1682.6	0.0046	1682.6	0.00459	1682.6	0.00458	1682.6	0.00457	1682.6	0.00458	1682.6	0.00457	1682.6	0.00456	1682.6	0.00453	1682.6	0.00447	1682.6	0.00432	1682.6	0.00419	1682.6	0.00384	1682.6	0.00349
1681.6	0.00531	1681.6	0.00508	1681.6	0.00503	1681.6	0.005	1681.6	0.00499	1681.6	0.00498	1681.6	0.00498	1681.6	0.00498	1681.6	0.00498	1681.6	0.00497	1681.6	0.00496	1681.6	0.00491	1681.6	0.00477	1681.6	0.00463	1681.6	0.0043	1681.6	0.00396
1680.6	0.00574	1680.6	0.00555	1680.6	0.0055	1680.6	0.00547	1680.6	0.00545	1680.6	0.00545	1680.6	0.00545	1680.6	0.00546	1680.6	0.00546	1680.6	0.00546	1680.6	0.00546	1680.6	0.00542	1680.6	0.0053	1680.6	0.00517	1680.6	0.00486	1680.6	0.00452
1679.7	0.00613	1679.7	0.00598	1679.7	0.00593	1679.7	0.0059	1679.7	0.00588	1679.7	0.00588	1679.7	0.00588	1679.7	0.0059	1679.7	0.00591	1679.7	0.00592	1679.7	0.00593	1679.7	0.00591	1679.7	0.0058	1679.7	0.00567	1679.7	0.00539	1679.7	0.00506
1678.7	0.00661	1678.7	0.00649	1678.7	0.00644	1678.7	0.00641	1678.7	0.00639	1678.7	0.00638	1678.7	0.0064	1678.7	0.00641	1678.7	0.00643	1678.7	0.00645	1678.7	0.00649	1678.7	0.00647	1678.7	0.00638	1678.7	0.00626	1678.7	0.006	1678.7	0.00568
1677.7	0.00704	1677.7	0.00695	1677.7	0.00691	1677.7	0.00687	1677.7	0.00685	1677.7	0.00685	1677.7	0.00687	1677.7	0.00689	1677.7	0.00691	1677.7	0.00694	1677.7	0.00699	1677.7	0.00699	1677.7	0.00691	1677.7	0.00679	1677.7	0.00657	1677.7	0.00625
1676.8	0.00754	1676.8	0.00749	1676.8	0.00744	1676.8	0.00741	1676.8	0.00738	1676.8	0.00738	1676.8	0.0074	1676.8	0.00742	1676.8	0.00746	1676.8	0.00749	1676.8	0.00756	1676.8	0.00757	1676.8	0.0075	1676.8	0.00739	1676.8	0.0072	1676.8	0.00687
1675.8	0.00799	1675.8	0.00797	1675.8	0.00793	1675.8	0.00789	1675.8	0.00787	1675.8	0.00786	1675.8	0.00788	1675.8	0.00791	1675.8	0.00795	1675.8	0.00799	1675.8	0.00807	1675.8	0.00809	1675.8	0.00803	1675.8	0.00793	1675.8	0.00777	1675.8	0.00744
1674.9	0.00852	1674.9	0.00852	1674.9	0.00848	1674.9	0.00844	1674.9	0.00841	1674.9	0.0084	1674.9	0.00843	1674.9	0.00845	1674.9	0.00849	1674.9	0.00855	1674.9	0.00864	1674.9	0.00867	1674.9	0.00862	1674.9	0.00853	1674.9	0.00841	1674.9	0.00807
1673.9	0.00898	1673.9	0.00902	1673.9	0.00897	1673.9	0.00893	1673.9	0.0089	1673.9	0.00889	1673.9	0.00891	1673.9	0.00894	1673.9	0.00898	1673.9	0.00904	1673.9	0.00914	1673.9	0.00918	1673.9	0.00914	1673.9	0.00906	1673.9	0.00898	1673.9	0.00864
1672.9	0.0095	1672.9	0.00956	1672.9	0.00952	1672.9	0.00948	1672.9	0.00943	1672.9	0.00942	1672.9	0.00945	1672.9	0.00948	1672.9	0.00952	1672.9	0.00959	1672.9	0.00969	1672.9	0.00974	1672.9	0.00972	1672.9	0.00965	1672.9	0.0096	1672.9	0.00927
1672	0.00995	1672	0.01003	1672	0.00999	1672	0.00995	1672	0.0099	1672	0.00989	1672	0.00992	1672	0.00994	1672	0.00998	1672	0.01006	1672	0.01017	1672	0.01023	1672	0.01022	1672	0.01016	1672	0.01016	1672	0.00984
1671	0.01044	1671	0.01055	1671	0.0105	1671	0.01046	1671	0.0104	1671	0.01039	1671	0.01043	1671	0.01045	1671	0.0105	1671	0.01057	1671	0.0107	1671	0.01078	1671	0.01078	1671	0.01074	1671	0.01078	1671	0.01047
1670	0.01086	1670	0.01099	1670	0.01094	1670	0.0109	1670	0.01085	1670	0.01084	1670	0.01088	1670	0.0109	1670	0.01095	1670	0.01103	1670	0.01117	1670	0.01126	1670	0.01128	1670	0.01125	1670	0.01134	1670	0.01104
1669.1	0.01132	1669.1	0.01148	1669.1	0.01144	1669.1	0.01139	1669.1	0.01134	1669.1	0.01134	1669.1	0.01138	1669.1	0.01141	1669.1	0.01146	1669.1	0.01155	1669.1	0.0117	1669.1	0.0118	1669.1	0.01184	1669.1	0.01183	1669.1	0.01196	1669.1	0.01168
1668.1	0.01173	1668.1	0.0119	1668.1	0.01187	1668.1	0.01183	1668.1	0.01179	1668.1	0.01178	1668.1	0.01183	1668.1	0.01186	1668.1	0.01192	1668.1	0.01201	1668.1	0.01217	1668.1	0.01229	1668.1	0.01235	1668.1	0.01235	1668.1	0.01253	1668.1	0.01227
1667.1	0.0122	1667.1	0.01239	1667.1	0.01235	1667.1	0.01233	1667.1	0.01229	1667.1	0.01229	1667.1	0.01234	1667.1	0.01238	1667.1	0.01244	1667.1	0.01254	1667.1	0.01271	1667.1	0.01285	1667.1	0.01292	1667.1	0.01294	1667.1	0.01316	1667.1	0.01292
1666.2	0.0126	1666.2	0.01281	1666.2	0.01278	1666.2	0.01276	1666.2	0.01273	1666.2	0.01274	1666.2	0.01279	1666.2	0.01284	1666.2	0.01291	1666.2	0.01301	1666.2	0.0132	1666.2	0.01334	1666.2	0.01344	1666.2	0.01347	1666.2	0.01373	1666.2	0.01351
1665.2	0.01306	1665.2	0.01328	1665.2	0.01326	1665.2	0.01324	1665.2	0.01321	1665.2	0.01323	1665.2	0.01329	1665.2	0.01334	1665.2	0.01342	1665.2	0.01353	1665.2	0.01373	1665.2	0.01389	1665.2	0.01401	1665.2	0.01405	1665.2	0.01436	1665.2	0.01415
1664.2	0.01345	1664.2	0.01368	1664.2	0.01366	1664.2	0.01366	1664.2	0.01363	1664.2	0.01365	1664.2	0.01372	1664.2	0.01378	1664.2	0.01386	1664.2	0.01398	1664.2	0.01419	1664.2	0.01437	1664.2	0.0145	1664.2	0.01456	1664.2	0.0149	1664.2	0.01472
1663.3	0.0139	1663.3	0.01414	1663.3	0.01412	1663.3	0.01412	1663.3	0.0141	1663.3	0.01412	1663.3	0.01419	1663.3	0.01425	1663.3	0.01434	1663.3	0.01448	1663.3	0.01471	1663.3	0.01489	1663.3	0.01504	1663.3	0.01512	1663.3	0.0155	1663.3	0.01533
1662.3	0.0143	1662.3	0.01454	1662.3	0.01453	1662.3	0.01453	1662.3	0.01451	1662.3	0.01454	1662.3	0.01461	1662.3	0.01468	1662.3	0.01477	1662.3	0.01492	1662.3	0.01516	1662.3	0.01535	1662.3	0.01553	1662.3	0.01562	1662.3	0.01604	1662.3	0.01588
1661.4	0.01475	1661.4	0.015	1661.4	0.01499	1661.4	0.01499	1661.4	0.01497	1661.4	0.01499	1661.4	0.01507	1661.4	0.01514	1661.4	0.01524	1661.4	0.0154	1661.4	0.01565	1661.4	0.01586	1661.4	0.01605	1661.4	0.01615	1661.4	0.01661	1661.4	0.01647
1660.4	0.01516	1660.4	0.01541	1660.4	0.0154	1660.4	0.0154	1660.4	0.01538	1660.4	0.01539	1660.4	0.01547	1660.4	0.01554	1660.4	0.01565	1660.4	0.01581	1660.4	0.01608	1660.4	0.01629	1660.4	0.0165	1660.4	0.01661	1660.4	0.01711	1660.4	0.01698
1659.4	0.01562	1659.4	0.01587	1659.4	0.01587	1659.4	0.01586	1659.4	0.01583	1659.4	0.01585	1659.4	0.01592	1659.4	0.01599	1659.4	0.0161	1659.4	0.01627	1659.4	0.01655	1659.4	0.01677	1659.4	0.01699	1659.4	0.01712	1659.4	0.01765	1659.4	0.01753
1658.5	0.01604	1658.5	0.01629	1658.5	0.01628	1658.5	0.01626	1658.5	0.01624	1658.5	0.01625	1658.5	0.01632	1658.5	0.01638	1658.5	0.01649	1658.5	0.01666	1658.5	0.01695	1658.5	0.01718	1658.5	0.01741	1658.5	0.01754	1658.5	0.01811	1658.5	0.018
1657.5	0.01651	1657.5	0.01675	1657.5	0.01674	1657.5	0.01672	1657.5	0.01669	1657.5	0.01669	1657.5	0.01676	1657.5	0.01682	1657.5	0.01693	1657.5	0.0171	1657.5	0.01739	1657.5	0.01762	1657.5	0.01787	1657.5	0.01801	1657.5	0.0186	1657.5	0.0185
1656.5	0.01691	1656.5	0.01715	1656.5	0.01714	1656.5	0.01712	1656.5	0.01708	1656.5	0.01708	1656.5	0.01714	1656.5	0.0172	1656.5	0.01731	1656.5	0.01747	1656.5	0.01776	1656.5	0.018	1656.5	0.01825	1656.5	0.01839	1656.5	0.019	1656.5	0.01892
1655.6	0.01737	1655.6	0.01759	1655.6	0.01758	1655.6	0.01756	1655.6	0.01751	1655.6	0.01751	1655.6	0.01756	1655.6	0.01762	1655.6	0.01772	1655.6	0.01788	1655.6	0.01817	1655.6	0.01841	1655.6	0.01867	1655.6	0.01882	1655.6	0.01944	1655.6	0.01936
1654.6	0.01775	1654.6	0.01796	1654.6	0.01795	1654.6	0.01793	1654.6	0.01787	1654.6	0.01786	1654.6	0.01791	1654.6	0.01797	1654.6	0.01807	1654.6	0.01822	1654.6	0.01851	1654.6	0.01875	1654.6	0.01901	1654.6	0.01916	1654.6	0.01979	1654.6	0.01973
1653.6	0.01817	1653.6	0.01838	1653.6	0.01836	1653.6	0.01833	1653.6	0.01828	1653.6	0.01826	1653.6	0.0183	1653.6	0.01836	1653.6	0.01846	1653.6	0.01861	1653.6	0.01889	1653.6	0.01913	1653.6	0.01939	1653.6	0.01954	1653.6	0.02017	1653.6	0.02012
1652.7	0.01853	1652.7	0.01872	1652.7	0.0187	1652.7	0.01867	1652.7	0.01861	1652.7	0.0186	1652.7	0.01863	1652.7	0.01869	1652.7	0.01878	1652.7	0.01892	1652.7	0.0192	1652.7	0.01944	1652.7	0.0197	1652.7	0.01985	1652.7	0.02048	1652.7	0.02044
1651.7	0.01894	1651.7	0.01912	1651.7	0.01909	1651.7	0.01905	1651.7	0.01899	1651.7	0.01897	1651.7	0.01901	1651.7	0.01906	1651.7	0.01914	1651.7	0.01928	1651.7	0.01955	1651.7	0.01979	1651.7	0.02005	1651.7	0.0202	1651.7	0.02083	1651.7	0.02079
1650.7	0.01928	1650.7	0.01945	1650.7	0.01941	1650.7	0.01937	1650.7	0.0193	1650.7	0.01928	1650.7	0.01931	1650.7	0.01936	1650.7	0.01944	1650.7	0.01957	1650.7	0.01984	1650.7	0.02007	1650.7	0.02032	1650.7	0.02047	1650.7	0.02109	1650.7	0.02105
1649.8	0.01967	1649.8	0.01983	1649.8	0.01978	1649.8	0.01973	1649.8	0.01965	1649.8	0.01962	1649.8	0.01966	1649.8	0.0197	1649.8	0.01977	1649.8	0.0199	1649.8	0.02015	1649.8	0.02038	1649.8	0.02062	1649.8	0.02077	1649.8	0.02136	1649.8	0.02134
1648.8	0.02	1648.8	0.02013	1648.8	0.02008	1648.8	0.02001	1648.8	0.01994	1648.8	0.0199	1648.8	0.01994	1648.8	0.01997	1648.8	0.02003	1648.8	0.02015	1648.8	0.02039	1648.8	0.0206	1648.8	0.02083	1648.8	0.02098	1648.8	0.02155	1648.8	0.02153
1647.9	0.02037	1647.9	0.02048	1647.9	0.02042	1647.9	0.02034	1647.9	0.02026	1647.9	0.02022	1647.9	0.02025	1647.9	0.02027	1647.9	0.02032	1647.9	0.02043	1647.9	0.02065	1647.9	0.02085	1647.9	0.02108	1647.9	0.02121	1647.9	0.02174	1647.9	0.02173
1646.9	0.02066	1646.9	0.02075	1646.9	0.02069	1646.9	0.0206	1646.9	0.02051	1646.9	0.02047	1646.9	0.02048	1646.9	0.0205	1646.9	0.02054	1646.9	0.02063	1646.9	0.02083	1646.9	0.02101	1646.9	0.02122	1646.9	0.02134	1646.9	0.02183	1646.9	0.02182
1645.9	0.02099	1645.9	0.02107	1645.9	0.021	1645.9	0.0209	1645.9	0.0208	1645.9	0.02075	1645.9	0.02075	1645.9	0.02076	1645.9	0.02079	1645.9	0.02086	1645.9	0.02104	1645.9	0.0212	1645.9	0.02139	1645.9	0.0215	1645.9	0.02193	1645.9	0.02193
1645	0.02125	1645	0.02131	1645	0.02124	1645	0.02113	1645	0.02102	1645	0.02096	1645	0.02096	1645	0.02096	1645	0.02097	1645	0.02102	1645	0.02117	1645	0.02131	1645	0.02147	1645	0.02156	1645	0.02193	1645	0.02194
1644	0.02154	1644	0.02158	1644	0.02151	1644	0.0214	1644	0.02128	1644	0.02121	1644	0.0212	1644	0.02119	1644	0.02118	1644	0.02122	1644	0.02133	1644	0.02144	1644	0.02157	1644	0.02164	1644	0.02193	1644	0.02196
1643	0.02175	1643	0.02178	1643	0.0217	1643	0.02159	1643	0.02147	1643	0.02139	1643	0.02137	1643	0.02135	1643	0.02132	1643	0.02134	1643	0.02139	1643	0.02147	1643	0.02157	1643	0.02162	1643	0.02182	1643	0.02187
1642.1	0.02198	1642.1	0.022	1642.1	0.02192	1642.1	0.0218	1642.1	0.02168	1642.1	0.0216	1642.1	0.02156	1642.1	0.02153	1642.1	0.02148	1642.1	0.02148	1642.1	0.02148	1642.1	0.02153	1642.1	0.02158	1642.1	0.02161	1642.1	0.02171	1642.1	0.02179
1641.1	0.02211	1641.1	0.02211	1641.1	0.02203	1641.1	0.02192	1641.1	0.0218	1641.1	0.02172	1641.1	0.02167	1641.1	0.02162	1641.1	0.02155	1641.1	0.02151	1641.1	0.02146	1641.1	0.02147	1641.1	0.02148	1641.1	0.02148	1641.1	0.02148	1641.1	0.02158
1640.1	0.02223	1640.1	0.02223	1640.1	0.02215	1640.1	0.02204	1640.1	0.02192	1640.1	0.02183	1640.1	0.02177	1640.1	0.0217	1640.1	0.02161	1640.1	0.02155	1640.1	0.02144	1640.1	0.02141	1640.1	0.02138	1640.1	0.02135	1640.1	0.02124	1640.1	0.02137
1639.2	0.02221	1639.2	0.0222	1639.2	0.02213	1639.2	0.02203	1639.2	0.02192	1639.2	0.02183	1639.2	0.02176	1639.2	0.02167	1639.2	0.02155	1639.2	0.02145	1639.2	0.02129	1639.2	0.02122	1639.2	0.02114	1639.2	0.02109	1639.2	0.02088	1639.2	0.02104
1638.2	0.02214	1638.2	0.02213	1638.2	0.02208	1638.2	0.02199	1638.2	0.02188	1638.2	0.02179	1638.2	0.02171	1638.2	0.0216	1638.2	0.02146	1638.2	0.02133	1638.2	0.02112	1638.2	0.021	1638.2	0.02089	1638.2	0.02082	1638.2	0.02052	1638.2	0.0207
1637.2	0.0219	1637.2	0.0219	1637.2	0.02185	1637.2	0.02178	1637.2	0.02169	1637.2	0.0216	1637.2	0.02151	1637.2	0.02139	1637.2	0.02122	1637.2	0.02106	1637.2	0.02081	1637.2	0.02065	1637.2	0.0205	1637.2	0.02041	1637.2	0.02004	1637.2	0.02025
1636.3	0.02158	1636.3	0.02159	1636.3	0.02157	1636.3	0.02152	1636.3	0.02144	1636.3	0.02135	1636.3	0.02125	1636.3	0.02112	1636.3	0.02094	1636.3	0.02075	1636.3	0.02046	1636.3	0.02026	1636.3	0.02008	1636.3	0.01998	1636.3	0.01956	1636.3	0.01979
1635.3	0.02108	1635.3	0.02111	1635.3	0.02111	1635.3	0.02108	1635.3	0.02102	1635.3	0.02094	1635.3	0.02083	1635.3	0.02069	1635.3	0.0205	1635.3	0.02028	1635.3	0.01997	1635.3	0.01974	1635.3	0.01953	1635.3	0.01943	1635.3	0.01896	1635.3	0.01923
1634.4	0.02053	1634.4	0.02058	1634.4	0.0206	1634.4	0.0206	1634.4	0.02056	1634.4	0.02048	1634.4	0.02036	1634.4	0.02022	1634.4	0.02002	1634.4	0.01978	1634.4	0.01945	1634.4	0.0192	1634.4	0.01897	1634.4	0.01887	1634.4	0.01839	1634.4	0.01869
1633.4	0.01981	1633.4	0.01988	1633.4	0.01993	1633.4	0.01995	1633.4	0.01993	1633.4	0.01987	1633.4	0.01975	1633.4	0.0196	1633.4	0.0194	1633.4	0.01915	1633.4	0.0188	1633.4	0.01854	1633.4	0.01829	1633.4	0.01819	1633.4	0.01772	1633.4	0.01806
1632.4	0.01904	1632.4	0.01914	1632.4	0.01921	1632.4	0.01925	1632.4	0.01926	1632.4	0.0192	1632.4	0.01909	1632.4	0.01895	1632.4	0.01874	1632.4	0.01849	1632.4	0.01813	1632.4	0.01786	1632.4	0.01761	1632.4	0.01752	1632.4	0.01707	1632.4	0.01743
1631.5	0.01814	1631.5	0.01825	1631.5	0.01834	1631.5	0.01841	1631.5	0.01844	1631.5	0.0184	1631.5	0.01829	1631.5	0.01816	1631.5	0.01796	1631.5	0.01771	1631.5	0.01734	1631.5	0.01707	1631.5	0.01682	1631.5	0.01674	1631.5	0.01631	1631.5	0.01669
1630.5	0.01721	1630.5	0.01734	1630.5	0.01745	1630.5	0.01755	1630.5	0.01759	1630.5	0.01757	1630.5	0.01747	1630.5	0.01736	1630.5	0.01716	1630.5	0.01692	1630.5	0.01656	1630.5	0.01629	1630.5	0.01605	1630.5	0.01597	1630.5	0.01557	1630.5	0.01598
1629.5	0.01618	1629.5	0.01633	1629.5	0.01645	1629.5	0.01656	1629.5	0.01663	1629.5	0.01663	1629.5	0.01654	1629.5	0.01644	1629.5	0.01627	1629.5	0.01604	1629.5	0.01568	1629.5	0.01541	1629.5	0.01519	1629.5	0.01512	1629.5	0.01476	1629.5	0.01518
1628.6	0.01517	1628.6	0.01532	1628.6	0.01546	1628.6	0.01558	1628.6	0.01567	1628.6	0.01568	1628.6	0.01561	1628.6	0.01553	1628.6	0.01538	1628.6	0.01517	1628.6	0.01482	1628.6	0.01457	1628.6	0.01436	1628.6	0.0143	1628.6	0.01397	1628.6	0.01441
1627.6	0.01407	1627.6	0.01424	1627.6	0.01438	1627.6	0.01452	1627.6	0.01462	1627.6	0.01465	1627.6	0.01459	1627.6	0.01453	1627.6	0.0144	1627.6	0.01421	1627.6	0.01389	1627.6	0.01364	1627.6	0.01345	1627.6	0.01341	1627.6	0.01312	1627.6	0.01357
1626.6	0.01303	1626.6	0.0132	1626.6	0.01334	1626.6	0.01348	1626.6	0.0136	1626.6	0.01365	1626.6	0.01361	1626.6	0.01356	1626.6	0.01346	1626.6	0.01329	1626.6	0.01299	1626.6	0.01276	1626.6	0.01259	1626.6	0.01257	1626.6	0.01231	1626.6	0.01276
1625.7	0.01194	1625.7	0.0121	1625.7	0.01225	1625.7	0.01239	1625.7	0.01252	1625.7	0.01259	1625.7	0.01256	1625.7	0.01253	1625.7	0.01245	1625.7	0.01231	1625.7	0.01204	1625.7	0.01182	1625.7	0.01167	1625.7	0.01167	1625.7	0.01143	1625.7	0.0119
1624.7	0.01093	1624.7	0.01109	1624.7	0.01123	1624.7	0.01138	1624.7	0.01151	1624.7	0.01158	1624.7	0.01157	1624.7	0.01155	1624.7	0.0115	1624.7	0.01138	1624.7	0.01114	1624.7	0.01094	1624.7	0.01081	1624.7	0.01083	1624.7	0.01062	1624.7	0.01109
1623.7	0.0099	1623.7	0.01005	1623.7	0.01019	1623.7	0.01033	1623.7	0.01047	1623.7	0.01055	1623.7	0.01054	1623.7	0.01053	1623.7	0.01051	1623.7	0.0104	1623.7	0.01019	1623.7	0.01001	1623.7	0.0099	1623.7	0.00994	1623.7	0.00976	1623.7	0.01023
1622.8	0.00896	1622.8	0.00909	1622.8	0.00923	1622.8	0.00936	1622.8	0.00951	1622.8	0.00959	1622.8	0.00959	1622.8	0.00959	1622.8	0.00958	1622.8	0.0095	1622.8	0.0093	1622.8	0.00914	1622.8	0.00907	1622.8	0.00911	1622.8	0.00897	1622.8	0.00943
1621.8	0.00801	1621.8	0.00812	1621.8	0.00824	1621.8	0.00838	1621.8	0.00852	1621.8	0.0086	1621.8	0.00861	1621.8	0.00861	1621.8	0.00862	1621.8	0.00855	1621.8	0.00838	1621.8	0.00824	1621.8	0.00818	1621.8	0.00824	1621.8	0.00812	1621.8	0.00857
1620.9	0.00713	1620.9	0.00722	1620.9	0.00734	1620.9	0.00746	1620.9	0.0076	1620.9	0.00768	1620.9	0.00769	1620.9	0.0077	1620.9	0.00772	1620.9	0.00766	1620.9	0.00751	1620.9	0.00739	1620.9	0.00736	1620.9	0.00742	1620.9	0.00733	1620.9	0.00776
1619.9	0.00623	1619.9	0.00629	1619.9	0.0064	1619.9	0.00652	1619.9	0.00666	1619.9	0.00673	1619.9	0.00674	1619.9	0.00675	1619.9	0.00678	1619.9	0.00673	1619.9	0.0066	1619.9	0.0065	1619.9	0.00649	1619.9	0.00654	1619.9	0.00649	1619.9	0.00689
1618.9	0.00544	1618.9	0.00547	1618.9	0.00558	1618.9	0.00568	1618.9	0.00581	1618.9	0.00588	1618.9	0.00589	1618.9	0.0059	1618.9	0.00593	1618.9	0.0059	1618.9	0.00578	1618.9	0.0057	1618.9	0.0057	1618.9	0.00576	1618.9	0.00573	1618.9	0.00611
1618	0.00464	1618	0.00465	1618	0.00474	1618	0.00483	1618	0.00495	1618	0.00502	1618	0.00503	1618	0.00504	1618	0.00508	1618	0.00505	1618	0.00495	1618	0.00488	1618	0.0049	1618	0.00496	1618	0.00494	1618	0.0053
1617	0.00394	1617	0.00391	1617	0.00399	1617	0.00408	1617	0.00418	1617	0.00424	1617	0.00425	1617	0.00427	1617	0.0043	1617	0.00428	1617	0.0042	1617	0.00414	1617	0.00417	1617	0.00422	1617	0.00422	1617	0.00455
1616	0.00324	1616	0.00319	1616	0.00326	1616	0.00333	1616	0.00343	1616	0.00348	1616	0.00348	1616	0.0035	1616	0.00353	1616	0.00352	1616	0.00344	1616	0.0034	1616	0.00343	1616	0.00348	1616	0.00349	1616	0.0038
1615.1	0.00267	1615.1	0.00259	1615.1	0.00265	1615.1	0.00271	1615.1	0.0028	1615.1	0.00285	1615.1	0.00285	1615.1	0.00286	1615.1	0.00289	1615.1	0.00288	1615.1	0.00282	1615.1	0.00278	1615.1	0.00282	1615.1	0.00287	1615.1	0.00288	1615.1	0.00316
1614.1	0.00213	1614.1	0.00202	1614.1	0.00207	1614.1	0.00212	1614.1	0.0022	1614.1	0.00225	1614.1	0.00224	1614.1	0.00225	1614.1	0.00228	1614.1	0.00227	1614.1	0.00222	1614.1	0.00219	1614.1	0.00223	1614.1	0.00227	1614.1	0.00229	1614.1	0.00255
1613.1	0.00171	1613.1	0.00159	1613.1	0.00162	1613.1	0.00166	1613.1	0.00173	1613.1	0.00177	1613.1	0.00177	1613.1	0.00178	1613.1	0.0018	1613.1	0.0018	1613.1	0.00175	1613.1	0.00172	1613.1	0.00176	1613.1	0.0018	1613.1	0.00182	1613.1	0.00205
1612.2	0.00131	1612.2	0.00117	1612.2	0.00119	1612.2	0.00122	1612.2	0.00129	1612.2	0.00132	1612.2	0.00132	1612.2	0.00132	1612.2	0.00135	1612.2	0.00134	1612.2	0.00129	1612.2	0.00127	1612.2	0.00131	1612.2	0.00135	1612.2	0.00137	1612.2	0.00157
1611.2	0.00102	1611.2	0.000868	1611.2	0.0008831	1611.2	0.0009064	1611.2	0.0009664	1611.2	0.0009961	1611.2	0.0009888	1611.2	0.000993	1611.2	0.00102	1611.2	0.00101	1611.2	0.0009636	1611.2	0.0009428	1611.2	0.0009839	1611.2	0.00101	1611.2	0.00103	1611.2	0.0012
1610.2	0.0007388	1610.2	0.0005778	1610.2	0.0005869	1610.2	0.0006047	1610.2	0.0006616	1610.2	0.0006865	1610.2	0.0006765	1610.2	0.000678	1610.2	0.000697	1610.2	0.0006839	1610.2	0.0006434	1610.2	0.0006229	1610.2	0.0006595	1610.2	0.0006795	1610.2	0.000692	1610.2	0.0008384
1609.3	0.0005637	1609.3	0.0003982	1609.3	0.0004029	1609.3	0.0004159	1609.3	0.0004638	1609.3	0.0004844	1609.3	0.0004738	1609.3	0.000472	1609.3	0.0004872	1609.3	0.0004734	1609.3	0.000432	1609.3	0.0004129	1609.3	0.0004429	1609.3	0.0004567	1609.3	0.0004621	1609.3	0.0005794
1608.3	0.0003816	1608.3	0.000217	1608.3	0.0002182	1608.3	0.0002277	1608.3	0.0002728	1608.3	0.0002886	1608.3	0.0002747	1608.3	0.0002704	1608.3	0.0002807	1608.3	0.0002607	1608.3	0.0002203	1608.3	0.0001997	1608.3	0.0002212	1608.3	0.0002284	1608.3	0.0002243	1608.3	0.0003161
1607.4	0.0002964	1607.4	0.0001365	1607.4	0.000135	1607.4	0.000141	1607.4	0.000177	1607.4	0.0001886	1607.4	0.0001737	1607.4	0.0001666	1607.4	0.0001724	1607.4	0.0001508	1607.4	0.0001082	1607.4	8.76e-05	1607.4	0.0001001	1607.4	0.0001028	1607.4	8.84e-05	1607.4	0.0001536
1606.4	0.0001904	1606.4	4.02e-05	1606.4	3.64e-05	1606.4	3.98e-05	1606.4	7.26e-05	1606.4	7.96e-05	1606.4	6.16e-05	1606.4	5.3e-05	1606.4	5.39e-05	1606.4	2.6e-05	1606.4	-1.51e-05	1606.4	-3.81e-05	1606.4	-3.42e-05	1606.4	-3.65e-05	1606.4	-6.09e-05	1606.4	-1.66e-05
1605.4	0.000153	1605.4	1.53e-05	1605.4	1e-05	1605.4	1.07e-05	1605.4	3.39e-05	1605.4	3.73e-05	1605.4	1.96e-05	1605.4	9.31e-06	1605.4	6.52e-06	1605.4	-2.17e-05	1605.4	-6.35e-05	1605.4	-8.68e-05	1605.4	-8.99e-05	1605.4	-9.53e-05	1605.4	-0.0001277	1605.4	-0.0001033
1604.5	7.04e-05	1604.5	-5.06e-05	1604.5	-5.66e-05	1604.5	-5.77e-05	1604.5	-3.78e-05	1604.5	-3.77e-05	1604.5	-5.64e-05	1604.5	-6.7e-05	1604.5	-7.3e-05	1604.5	-0.0001048	1604.5	-0.0001425	1604.5	-0.0001675	1604.5	-0.0001757	1604.5	-0.0001846	1604.5	-0.0002218	1604.5	-0.0002095
1603.5	6.63e-05	1603.5	-3.6e-05	1603.5	-4.2e-05	1603.5	-4.46e-05	1603.5	-3.38e-05	1603.5	-3.56e-05	1603.5	-5.12e-05	1603.5	-6.17e-05	1603.5	-6.9e-05	1603.5	-9.64e-05	1603.5	-0.0001308	1603.5	-0.0001537	1603.5	-0.000164	1603.5	-0.0001737	1603.5	-0.0002103	1603.5	-0.0002079
1602.5	2.54e-05	1602.5	-5.44e-05	1602.5	-5.98e-05	1602.5	-6.28e-05	1602.5	-5.39e-05	1602.5	-5.7e-05	1602.5	-7.05e-05	1602.5	-7.92e-05	1602.5	-8.68e-05	1602.5	-0.0001121	1602.5	-0.000138	1602.5	-0.0001585	1602.5	-0.0001687	1602.5	-0.0001787	1602.5	-0.0002096	1602.5	-0.0002095
1601.6	3.08e-05	1601.6	-2.48e-05	1601.6	-2.87e-05	1601.6	-3.16e-05	1601.6	-2.92e-05	1601.6	-3.21e-05	1601.6	-4.02e-05	1601.6	-4.69e-05	1601.6	-5.31e-05	1601.6	-6.92e-05	1601.6	-8.85e-05	1601.6	-0.0001029	1601.6	-0.000111	1601.6	-0.0001183	1601.6	-0.00014	1601.6	-0.0001413
1600.6	-1.25e-05	1600.6	-4.08e-05	1600.6	-4.31e-05	1600.6	-4.45e-05	1600.6	-4.09e-05	1600.6	-4.3e-05	1600.6	-4.81e-05	1600.6	-5.14e-05	1600.6	-5.53e-05	1600.6	-6.59e-05	1600.6	-7.43e-05	1600.6	-8.29e-05	1600.6	-8.75e-05	1600.6	-9.21e-05	1600.6	-0.0001028	1600.6	-0.0001013
1599.6	0	1599.6	0	1599.6	0	1599.6	0	1599.6	0	1599.6	0	1599.6	0	1599.6	0	1599.6	0	1599.6	0	1599.6	0	1599.6	0	1599.6	0	1599.6	0	1599.6	0	1599.6	0
_x001A_		_x001A_		_x001A_		_x001A_		_x001A_		_x001A_		_x001A_		_x001A_		_x001A_		_x001A_		_x001A_		_x001A_		_x001A_		_x001A_		_x001A_		_x001A_
Figure 4E:	0.5 M	Mg(Cl04)2		25°C
1	bar	612	bar	1142	bar	1698	bar	2129	bar	2823	bar	3282	bar	3655	bar	4075	bar	4475	bar	5302	bar	5663	bar	6048	bar	6640	bar	8184	bar	10446	bar
ṽ /cm-1	A/ a.u.	ṽ /cm-1	A/ a.u.	ṽ /cm-1	A/ a.u.	ṽ /cm-1	A/ a.u.	ṽ /cm-1	A/ a.u.	ṽ /cm-1	A/ a.u.	ṽ /cm-1	A/ a.u.	ṽ /cm-1	A/ a.u.	ṽ /cm-1	A/ a.u.	ṽ /cm-1	A/ a.u.	ṽ /cm-1	A/ a.u.	ṽ /cm-1	A/ a.u.	ṽ /cm-1	A/ a.u.	ṽ /cm-1	A/ a.u.	ṽ /cm-1	A/ a.u.	ṽ /cm-1	A/ a.u.
1699.9	0	1699.9	0	1699.9	0	1699.9	0	1699.9	0	1699.9	0	1699.9	0	1699.9	0	1699.9	0	1699.9	0	1699.9	0	1699.9	0	1699.9	0	1699.9	0	1699.9	0	1699.9	0
1699	5.59e-05	1699	6.83e-05	1699	6.04e-05	1699	3.88e-05	1699	3.75e-05	1699	3.07e-05	1699	1.58e-05	1699	-5.22e-07	1699	7.88e-06	1699	6.7e-06	1699	6.34e-06	1699	-4.01e-06	1699	-5.5e-06	1699	-2.27e-05	1699	-3.08e-05	1699	-2.46e-05
1698	0.0001863	1698	0.0001769	1698	0.0001683	1698	0.0001605	1698	0.000145	1698	0.000131	1698	0.0001185	1698	0.0001065	1698	9.5e-05	1698	8.34e-05	1698	7.06e-05	1698	5.29e-05	1698	4.06e-05	1698	3.36e-05	1698	2.56e-05	1698	8.22e-06
1697	0.0002838	1697	0.0002911	1697	0.0002734	1697	0.000242	1697	0.0002233	1697	0.0002013	1697	0.0001731	1697	0.000144	1697	0.0001405	1697	0.0001273	1697	0.000114	1697	8.52e-05	1697	7.04e-05	1697	4.63e-05	1697	2.95e-05	1697	1.59e-05
1696.1	0.0004666	1696.1	0.0004551	1696.1	0.0004361	1696.1	0.0004167	1696.1	0.0003821	1696.1	0.0003516	1696.1	0.000325	1696.1	0.0002995	1696.1	0.0002758	1696.1	0.0002513	1696.1	0.0002246	1696.1	0.0001875	1696.1	0.0001607	1696.1	0.0001465	1696.1	0.0001294	1696.1	8.92e-05
1695.1	0.0006247	1695.1	0.0006323	1695.1	0.0006033	1695.1	0.0005581	1695.1	0.000519	1695.1	0.0004795	1695.1	0.0004357	1695.1	0.0003922	1695.1	0.0003761	1695.1	0.0003493	1695.1	0.0003202	1695.1	0.0002706	1695.1	0.0002399	1695.1	0.0002079	1695.1	0.0001815	1695.1	0.0001426
1694.1	0.0008728	1694.1	0.0008627	1694.1	0.0008315	1694.1	0.0007965	1694.1	0.0007398	1694.1	0.0006905	1694.1	0.0006471	1694.1	0.0006061	1694.1	0.0005688	1694.1	0.0005296	1694.1	0.0004845	1694.1	0.0004245	1694.1	0.0003807	1694.1	0.0003576	1694.1	0.0003306	1694.1	0.0002636
1693.2	0.0011	1693.2	0.00111	1693.2	0.00107	1693.2	0.001	1693.2	0.0009414	1693.2	0.0008817	1693.2	0.0008195	1693.2	0.0007594	1693.2	0.0007284	1693.2	0.0006859	1693.2	0.0006359	1693.2	0.0005616	1693.2	0.0005129	1693.2	0.0004711	1693.2	0.0004347	1693.2	0.0003695
1692.2	0.00142	1692.2	0.00141	1692.2	0.00136	1692.2	0.0013	1692.2	0.00122	1692.2	0.00115	1692.2	0.00109	1692.2	0.00103	1692.2	0.0009737	1692.2	0.0009178	1692.2	0.0008502	1692.2	0.0007644	1692.2	0.000702	1692.2	0.0006686	1692.2	0.0006317	1692.2	0.0005412
1691.2	0.00171	1691.2	0.00171	1691.2	0.00165	1691.2	0.00156	1691.2	0.00147	1691.2	0.00139	1691.2	0.0013	1691.2	0.00122	1691.2	0.00118	1691.2	0.00112	1691.2	0.00104	1691.2	0.0009445	1691.2	0.0008773	1691.2	0.0008256	1691.2	0.0007799	1691.2	0.0006966
1690.3	0.00207	1690.3	0.00205	1690.3	0.00198	1690.3	0.0019	1690.3	0.00179	1690.3	0.00169	1690.3	0.00161	1690.3	0.00153	1690.3	0.00146	1690.3	0.00138	1690.3	0.0013	1690.3	0.00119	1690.3	0.00111	1690.3	0.00106	1690.3	0.00102	1690.3	0.0009183
1689.3	0.00241	1689.3	0.00238	1689.3	0.0023	1689.3	0.00219	1689.3	0.00206	1689.3	0.00195	1689.3	0.00185	1689.3	0.00175	1689.3	0.00168	1689.3	0.00161	1689.3	0.00152	1689.3	0.0014	1689.3	0.00132	1689.3	0.00126	1689.3	0.00121	1689.3	0.00112
1688.4	0.00281	1688.4	0.00275	1688.4	0.00265	1688.4	0.00255	1688.4	0.0024	1688.4	0.00228	1688.4	0.00217	1688.4	0.00207	1688.4	0.00199	1688.4	0.0019	1688.4	0.0018	1688.4	0.00168	1688.4	0.00159	1688.4	0.00154	1688.4	0.00149	1688.4	0.00139
1687.4	0.00317	1687.4	0.0031	1687.4	0.00299	1687.4	0.00285	1687.4	0.00269	1687.4	0.00256	1687.4	0.00243	1687.4	0.00232	1687.4	0.00224	1687.4	0.00216	1687.4	0.00206	1687.4	0.00193	1687.4	0.00184	1687.4	0.00178	1687.4	0.00173	1687.4	0.00165
1686.4	0.0036	1686.4	0.00348	1686.4	0.00336	1686.4	0.00322	1686.4	0.00304	1686.4	0.0029	1686.4	0.00278	1686.4	0.00267	1686.4	0.00257	1686.4	0.00247	1686.4	0.00237	1686.4	0.00224	1686.4	0.00216	1686.4	0.00211	1686.4	0.00206	1686.4	0.00197
1685.5	0.00397	1685.5	0.00384	1685.5	0.00371	1685.5	0.00355	1685.5	0.00336	1685.5	0.00321	1685.5	0.00307	1685.5	0.00294	1685.5	0.00285	1685.5	0.00276	1685.5	0.00267	1685.5	0.00254	1685.5	0.00246	1685.5	0.0024	1685.5	0.00235	1685.5	0.00228
1684.5	0.0044	1684.5	0.00424	1684.5	0.00411	1684.5	0.00395	1684.5	0.00375	1684.5	0.0036	1684.5	0.00345	1684.5	0.00334	1684.5	0.00323	1684.5	0.00313	1684.5	0.00303	1684.5	0.00291	1684.5	0.00283	1684.5	0.00279	1684.5	0.00274	1684.5	0.00267
1683.5	0.00478	1683.5	0.00464	1683.5	0.00449	1683.5	0.00432	1683.5	0.00411	1683.5	0.00395	1683.5	0.0038	1683.5	0.00367	1683.5	0.00357	1683.5	0.00348	1683.5	0.00339	1683.5	0.00327	1683.5	0.00321	1683.5	0.00315	1683.5	0.0031	1683.5	0.00304
1682.6	0.00522	1682.6	0.00506	1682.6	0.00492	1682.6	0.00476	1682.6	0.00454	1682.6	0.00438	1682.6	0.00423	1682.6	0.00411	1682.6	0.004	1682.6	0.0039	1682.6	0.00381	1682.6	0.0037	1682.6	0.00365	1682.6	0.0036	1682.6	0.00356	1682.6	0.00349
1681.6	0.00561	1681.6	0.00548	1681.6	0.00533	1681.6	0.00515	1681.6	0.00494	1681.6	0.00477	1681.6	0.00462	1681.6	0.00449	1681.6	0.00439	1681.6	0.0043	1681.6	0.00422	1681.6	0.00412	1681.6	0.00408	1681.6	0.00403	1681.6	0.00399	1681.6	0.00393
1680.6	0.00606	1680.6	0.00592	1680.6	0.00577	1680.6	0.00561	1680.6	0.00539	1680.6	0.00523	1680.6	0.00509	1680.6	0.00497	1680.6	0.00486	1680.6	0.00477	1680.6	0.0047	1680.6	0.00461	1680.6	0.00458	1680.6	0.00454	1680.6	0.0045	1680.6	0.00444
1679.7	0.00647	1679.7	0.00635	1679.7	0.0062	1679.7	0.00602	1679.7	0.00581	1679.7	0.00565	1679.7	0.0055	1679.7	0.00538	1679.7	0.00529	1679.7	0.00521	1679.7	0.00515	1679.7	0.00507	1679.7	0.00506	1679.7	0.00502	1679.7	0.00498	1679.7	0.00493
1678.7	0.00696	1678.7	0.00681	1678.7	0.00667	1678.7	0.00651	1678.7	0.0063	1678.7	0.00614	1678.7	0.00601	1678.7	0.0059	1678.7	0.0058	1678.7	0.00572	1678.7	0.00567	1678.7	0.0056	1678.7	0.0056	1678.7	0.00558	1678.7	0.00555	1678.7	0.00548
1677.7	0.0074	1677.7	0.00727	1677.7	0.00712	1677.7	0.00694	1677.7	0.00675	1677.7	0.0066	1677.7	0.00646	1677.7	0.00634	1677.7	0.00626	1677.7	0.00619	1677.7	0.00616	1677.7	0.0061	1677.7	0.00612	1677.7	0.00609	1677.7	0.00606	1677.7	0.006
1676.8	0.0079	1676.8	0.00775	1676.8	0.00761	1676.8	0.00745	1676.8	0.00725	1676.8	0.00711	1676.8	0.00698	1676.8	0.00688	1676.8	0.00679	1676.8	0.00672	1676.8	0.0067	1676.8	0.00665	1676.8	0.00668	1676.8	0.00667	1676.8	0.00664	1676.8	0.00656
1675.8	0.00836	1675.8	0.00822	1675.8	0.00808	1675.8	0.00791	1675.8	0.00772	1675.8	0.00758	1675.8	0.00745	1675.8	0.00734	1675.8	0.00727	1675.8	0.00721	1675.8	0.0072	1675.8	0.00716	1675.8	0.00721	1675.8	0.00719	1675.8	0.00716	1675.8	0.00709
1674.9	0.00887	1674.9	0.00872	1674.9	0.00858	1674.9	0.00843	1674.9	0.00824	1674.9	0.00811	1674.9	0.00799	1674.9	0.0079	1674.9	0.00782	1674.9	0.00775	1674.9	0.00775	1674.9	0.00772	1674.9	0.00777	1674.9	0.00777	1674.9	0.00774	1674.9	0.00766
1673.9	0.00933	1673.9	0.0092	1673.9	0.00906	1673.9	0.0089	1673.9	0.00872	1673.9	0.0086	1673.9	0.00847	1673.9	0.00838	1673.9	0.00831	1673.9	0.00825	1673.9	0.00826	1673.9	0.00824	1673.9	0.00831	1673.9	0.0083	1673.9	0.00827	1673.9	0.00819
1672.9	0.00984	1672.9	0.00969	1672.9	0.00956	1672.9	0.00943	1672.9	0.00925	1672.9	0.00913	1672.9	0.00902	1672.9	0.00894	1672.9	0.00886	1672.9	0.0088	1672.9	0.00881	1672.9	0.00879	1672.9	0.00887	1672.9	0.00888	1672.9	0.00885	1672.9	0.00877
1672	0.01028	1672	0.01016	1672	0.01003	1672	0.00988	1672	0.00972	1672	0.00961	1672	0.00949	1672	0.00941	1672	0.00934	1672	0.00929	1672	0.00932	1672	0.00931	1672	0.0094	1672	0.0094	1672	0.00937	1672	0.00931
1671	0.01077	1671	0.01064	1671	0.01052	1671	0.0104	1671	0.01024	1671	0.01013	1671	0.01003	1671	0.00997	1671	0.00989	1671	0.00984	1671	0.00986	1671	0.00986	1671	0.00996	1671	0.00998	1671	0.00996	1671	0.00988
1670	0.01119	1670	0.01109	1670	0.01097	1670	0.01084	1670	0.0107	1670	0.0106	1670	0.0105	1670	0.01043	1670	0.01037	1670	0.01033	1670	0.01037	1670	0.01038	1670	0.0105	1670	0.01051	1670	0.01048	1670	0.01043
1669.1	0.01166	1669.1	0.01155	1669.1	0.01144	1669.1	0.01134	1669.1	0.01121	1669.1	0.01112	1669.1	0.01104	1669.1	0.01099	1669.1	0.01092	1669.1	0.01088	1669.1	0.01093	1669.1	0.01095	1669.1	0.01107	1669.1	0.0111	1669.1	0.01108	1669.1	0.01101
1668.1	0.01208	1668.1	0.01199	1668.1	0.01189	1668.1	0.01178	1668.1	0.01167	1668.1	0.0116	1668.1	0.01152	1668.1	0.01146	1668.1	0.01142	1668.1	0.01139	1668.1	0.01145	1668.1	0.01148	1668.1	0.01161	1668.1	0.01163	1668.1	0.01162	1668.1	0.01156
1667.1	0.01254	1667.1	0.01244	1667.1	0.01236	1667.1	0.01229	1667.1	0.01218	1667.1	0.01212	1667.1	0.01207	1667.1	0.01203	1667.1	0.01198	1667.1	0.01195	1667.1	0.01201	1667.1	0.01205	1667.1	0.01219	1667.1	0.01223	1667.1	0.01222	1667.1	0.01215
1666.2	0.01294	1666.2	0.01288	1666.2	0.0128	1666.2	0.01272	1666.2	0.01264	1666.2	0.0126	1666.2	0.01254	1666.2	0.01251	1666.2	0.01248	1666.2	0.01246	1666.2	0.01254	1666.2	0.01258	1666.2	0.01274	1666.2	0.01277	1666.2	0.01276	1666.2	0.01271
1665.2	0.01339	1665.2	0.01332	1665.2	0.01326	1665.2	0.01321	1665.2	0.01314	1665.2	0.01312	1665.2	0.01308	1665.2	0.01307	1665.2	0.01303	1665.2	0.01302	1665.2	0.0131	1665.2	0.01315	1665.2	0.01331	1665.2	0.01336	1665.2	0.01335	1665.2	0.01329
1664.2	0.01378	1664.2	0.01374	1664.2	0.01369	1664.2	0.01363	1664.2	0.01358	1664.2	0.01357	1664.2	0.01354	1664.2	0.01353	1664.2	0.01351	1664.2	0.01351	1664.2	0.01361	1664.2	0.01366	1664.2	0.01384	1664.2	0.01387	1664.2	0.01387	1664.2	0.01383
1663.3	0.01422	1663.3	0.01417	1663.3	0.01413	1663.3	0.01411	1663.3	0.01407	1663.3	0.01407	1663.3	0.01406	1663.3	0.01407	1663.3	0.01404	1663.3	0.01404	1663.3	0.01414	1663.3	0.01421	1663.3	0.01439	1663.3	0.01444	1663.3	0.01445	1663.3	0.01439
1662.3	0.01461	1662.3	0.01459	1662.3	0.01456	1662.3	0.01452	1662.3	0.01451	1662.3	0.01452	1662.3	0.01451	1662.3	0.01452	1662.3	0.01451	1662.3	0.01453	1662.3	0.01464	1662.3	0.01471	1662.3	0.01491	1662.3	0.01495	1662.3	0.01495	1662.3	0.01492
1661.4	0.01505	1661.4	0.01501	1661.4	0.015	1661.4	0.015	1661.4	0.01499	1661.4	0.01501	1661.4	0.01502	1661.4	0.01505	1661.4	0.01503	1661.4	0.01505	1661.4	0.01516	1661.4	0.01524	1661.4	0.01544	1661.4	0.0155	1661.4	0.01551	1661.4	0.01547
1660.4	0.01543	1660.4	0.01543	1660.4	0.01541	1660.4	0.0154	1660.4	0.01541	1660.4	0.01545	1660.4	0.01546	1660.4	0.01548	1660.4	0.01549	1660.4	0.01551	1660.4	0.01563	1660.4	0.01572	1660.4	0.01593	1660.4	0.01598	1660.4	0.01598	1660.4	0.01597
1659.4	0.01587	1659.4	0.01586	1659.4	0.01585	1659.4	0.01587	1659.4	0.01588	1659.4	0.01593	1659.4	0.01596	1659.4	0.01599	1659.4	0.01599	1659.4	0.01601	1659.4	0.01613	1659.4	0.01623	1659.4	0.01644	1659.4	0.0165	1659.4	0.01651	1659.4	0.01648
1658.5	0.01626	1658.5	0.01627	1658.5	0.01627	1658.5	0.01628	1658.5	0.0163	1658.5	0.01636	1658.5	0.01638	1658.5	0.01641	1658.5	0.01643	1658.5	0.01645	1658.5	0.01658	1658.5	0.01669	1658.5	0.0169	1658.5	0.01695	1658.5	0.01696	1658.5	0.01695
1657.5	0.0167	1657.5	0.01669	1657.5	0.0167	1657.5	0.01674	1657.5	0.01676	1657.5	0.01683	1657.5	0.01686	1657.5	0.01691	1657.5	0.01691	1657.5	0.01693	1657.5	0.01705	1657.5	0.01717	1657.5	0.01738	1657.5	0.01744	1657.5	0.01745	1657.5	0.01742
1656.5	0.01709	1656.5	0.0171	1656.5	0.01711	1656.5	0.01712	1656.5	0.01717	1656.5	0.01724	1656.5	0.01727	1656.5	0.0173	1656.5	0.01732	1656.5	0.01735	1656.5	0.01748	1656.5	0.0176	1656.5	0.01781	1656.5	0.01786	1656.5	0.01786	1656.5	0.01785
1655.6	0.01752	1655.6	0.0175	1655.6	0.01752	1655.6	0.01756	1655.6	0.01761	1655.6	0.01768	1655.6	0.01773	1655.6	0.01777	1655.6	0.01778	1655.6	0.0178	1655.6	0.01793	1655.6	0.01804	1655.6	0.01825	1655.6	0.01831	1655.6	0.01831	1655.6	0.01828
1654.6	0.01789	1654.6	0.01787	1654.6	0.01789	1654.6	0.01792	1654.6	0.01798	1654.6	0.01806	1654.6	0.0181	1654.6	0.01814	1654.6	0.01816	1654.6	0.01819	1654.6	0.01833	1654.6	0.01844	1654.6	0.01864	1654.6	0.01869	1654.6	0.01868	1654.6	0.01867
1653.6	0.01828	1653.6	0.01823	1653.6	0.01827	1653.6	0.01832	1653.6	0.01838	1653.6	0.01847	1653.6	0.01852	1653.6	0.01857	1653.6	0.01859	1653.6	0.01861	1653.6	0.01874	1653.6	0.01885	1653.6	0.01905	1653.6	0.01911	1653.6	0.0191	1653.6	0.01906
1652.7	0.01859	1652.7	0.01858	1652.7	0.01861	1652.7	0.01865	1652.7	0.01872	1652.7	0.01882	1652.7	0.01886	1652.7	0.01891	1652.7	0.01894	1652.7	0.01897	1652.7	0.01911	1652.7	0.01921	1652.7	0.01941	1652.7	0.01945	1652.7	0.01944	1652.7	0.01941
1651.7	0.01893	1651.7	0.01891	1651.7	0.01896	1651.7	0.01902	1651.7	0.01909	1651.7	0.01919	1651.7	0.01925	1651.7	0.01931	1651.7	0.01933	1651.7	0.01936	1651.7	0.01949	1651.7	0.0196	1651.7	0.01978	1651.7	0.01983	1651.7	0.01982	1651.7	0.01977
1650.7	0.0192	1650.7	0.01922	1650.7	0.01927	1650.7	0.01931	1650.7	0.0194	1650.7	0.01951	1650.7	0.01955	1650.7	0.01961	1650.7	0.01965	1650.7	0.01968	1650.7	0.01981	1650.7	0.01992	1650.7	0.0201	1650.7	0.02014	1650.7	0.02012	1650.7	0.02007
1649.8	0.01951	1649.8	0.01953	1649.8	0.01959	1649.8	0.01965	1649.8	0.01974	1649.8	0.01984	1649.8	0.0199	1649.8	0.01997	1649.8	0.02	1649.8	0.02002	1649.8	0.02015	1649.8	0.02026	1649.8	0.02043	1649.8	0.02047	1649.8	0.02045	1649.8	0.02037
1648.8	0.01976	1648.8	0.01981	1648.8	0.01986	1648.8	0.01991	1648.8	0.02	1648.8	0.02011	1648.8	0.02016	1648.8	0.02023	1648.8	0.02027	1648.8	0.0203	1648.8	0.02042	1648.8	0.02053	1648.8	0.02069	1648.8	0.02072	1648.8	0.02069	1648.8	0.02062
1647.9	0.02005	1647.9	0.02007	1647.9	0.02013	1647.9	0.02021	1647.9	0.02029	1647.9	0.0204	1647.9	0.02047	1647.9	0.02054	1647.9	0.02057	1647.9	0.02059	1647.9	0.0207	1647.9	0.02081	1647.9	0.02095	1647.9	0.02098	1647.9	0.02095	1647.9	0.02085
1646.9	0.02026	1646.9	0.02031	1646.9	0.02036	1646.9	0.02041	1646.9	0.02051	1646.9	0.02061	1646.9	0.02068	1646.9	0.02074	1646.9	0.02079	1646.9	0.02082	1646.9	0.02092	1646.9	0.02102	1646.9	0.02115	1646.9	0.02116	1646.9	0.02112	1646.9	0.02102
1645.9	0.0205	1645.9	0.02053	1645.9	0.02058	1645.9	0.02066	1645.9	0.02076	1645.9	0.02086	1645.9	0.02093	1645.9	0.021	1645.9	0.02104	1645.9	0.02106	1645.9	0.02115	1645.9	0.02123	1645.9	0.02134	1645.9	0.02136	1645.9	0.02132	1645.9	0.02118
1645	0.02067	1645	0.02072	1645	0.02077	1645	0.02083	1645	0.02093	1645	0.02103	1645	0.0211	1645	0.02116	1645	0.02121	1645	0.02124	1645	0.02133	1645	0.02139	1645	0.02147	1645	0.02147	1645	0.02142	1645	0.02127
1644	0.02086	1644	0.02089	1644	0.02095	1644	0.02104	1644	0.02113	1644	0.02123	1644	0.02131	1644	0.02138	1644	0.02141	1644	0.02143	1644	0.0215	1644	0.02155	1644	0.0216	1644	0.0216	1644	0.02155	1644	0.02135
1643	0.02096	1643	0.02103	1643	0.02109	1643	0.02115	1643	0.02125	1643	0.02136	1643	0.02142	1643	0.02148	1643	0.02153	1643	0.02156	1643	0.02162	1643	0.02164	1643	0.02166	1643	0.02164	1643	0.02158	1643	0.02136
1642.1	0.02108	1642.1	0.02113	1642.1	0.02121	1642.1	0.02129	1642.1	0.02139	1642.1	0.02149	1642.1	0.02157	1642.1	0.02164	1642.1	0.02167	1642.1	0.02169	1642.1	0.02172	1642.1	0.02173	1642.1	0.02171	1642.1	0.02169	1642.1	0.02162	1642.1	0.02134
1641.1	0.0211	1641.1	0.02119	1641.1	0.02126	1641.1	0.02132	1641.1	0.02143	1641.1	0.02154	1641.1	0.02161	1641.1	0.02167	1641.1	0.02171	1641.1	0.02173	1641.1	0.02174	1641.1	0.02173	1641.1	0.02167	1641.1	0.02163	1641.1	0.02155	1641.1	0.02125
1640.1	0.02113	1640.1	0.02119	1640.1	0.02128	1640.1	0.02136	1640.1	0.02147	1640.1	0.02158	1640.1	0.02166	1640.1	0.02172	1640.1	0.02175	1640.1	0.02176	1640.1	0.02174	1640.1	0.0217	1640.1	0.0216	1640.1	0.02157	1640.1	0.02147	1640.1	0.02113
1639.2	0.02104	1639.2	0.02113	1639.2	0.02121	1639.2	0.02127	1639.2	0.02139	1639.2	0.0215	1639.2	0.02157	1639.2	0.02162	1639.2	0.02167	1639.2	0.02167	1639.2	0.02164	1639.2	0.02157	1639.2	0.02144	1639.2	0.02138	1639.2	0.02127	1639.2	0.02092
1638.2	0.02092	1638.2	0.02098	1638.2	0.02106	1638.2	0.02116	1638.2	0.02127	1638.2	0.02139	1638.2	0.02146	1638.2	0.02152	1638.2	0.02156	1638.2	0.02155	1638.2	0.02148	1638.2	0.0214	1638.2	0.02123	1638.2	0.02117	1638.2	0.02107	1638.2	0.02068
1637.2	0.02065	1637.2	0.02073	1637.2	0.02081	1637.2	0.02089	1637.2	0.02102	1637.2	0.02113	1637.2	0.0212	1637.2	0.02125	1637.2	0.0213	1637.2	0.0213	1637.2	0.02122	1637.2	0.0211	1637.2	0.02091	1637.2	0.02083	1637.2	0.02072	1637.2	0.02035
1636.3	0.02033	1636.3	0.02038	1636.3	0.02048	1636.3	0.02059	1636.3	0.02071	1636.3	0.02083	1636.3	0.02091	1636.3	0.02096	1636.3	0.021	1636.3	0.02099	1636.3	0.02088	1636.3	0.02075	1636.3	0.02053	1636.3	0.02046	1636.3	0.02036	1636.3	0.02
1635.3	0.01985	1635.3	0.01994	1635.3	0.02003	1635.3	0.02012	1635.3	0.02027	1635.3	0.02038	1635.3	0.02045	1635.3	0.02049	1635.3	0.02055	1635.3	0.02054	1635.3	0.02043	1635.3	0.02028	1635.3	0.02005	1635.3	0.01996	1635.3	0.01987	1635.3	0.01956
1634.4	0.01933	1634.4	0.01941	1634.4	0.01952	1634.4	0.01964	1634.4	0.01978	1634.4	0.01988	1634.4	0.01997	1634.4	0.02003	1634.4	0.02007	1634.4	0.02006	1634.4	0.01993	1634.4	0.01978	1634.4	0.01952	1634.4	0.01945	1634.4	0.01938	1634.4	0.0191
1633.4	0.01868	1633.4	0.01879	1633.4	0.0189	1633.4	0.019	1633.4	0.01916	1633.4	0.01926	1633.4	0.01935	1633.4	0.0194	1633.4	0.01946	1633.4	0.01945	1633.4	0.01932	1633.4	0.01917	1633.4	0.01891	1633.4	0.01883	1633.4	0.01877	1633.4	0.01856
1632.4	0.01799	1632.4	0.0181	1632.4	0.01822	1632.4	0.01836	1632.4	0.01851	1632.4	0.01861	1632.4	0.01871	1632.4	0.01878	1632.4	0.01882	1632.4	0.01881	1632.4	0.01867	1632.4	0.01852	1632.4	0.01826	1632.4	0.0182	1632.4	0.01816	1632.4	0.018
1631.5	0.0172	1631.5	0.01734	1631.5	0.01746	1631.5	0.01758	1631.5	0.01775	1631.5	0.01784	1631.5	0.01793	1631.5	0.018	1631.5	0.01805	1631.5	0.01806	1631.5	0.01793	1631.5	0.01778	1631.5	0.01753	1631.5	0.01747	1631.5	0.01743	1631.5	0.01736
1630.5	0.0164	1630.5	0.01652	1630.5	0.01665	1630.5	0.0168	1630.5	0.01697	1630.5	0.01706	1630.5	0.01717	1630.5	0.01725	1630.5	0.01729	1630.5	0.0173	1630.5	0.01717	1630.5	0.01704	1630.5	0.01679	1630.5	0.01674	1630.5	0.01674	1630.5	0.01671
1629.5	0.01551	1629.5	0.01566	1629.5	0.01579	1629.5	0.01592	1629.5	0.01609	1629.5	0.01619	1629.5	0.01629	1629.5	0.01636	1629.5	0.01642	1629.5	0.01645	1629.5	0.01634	1629.5	0.01622	1629.5	0.01599	1629.5	0.01594	1629.5	0.01595	1629.5	0.01599
1628.6	0.01464	1628.6	0.01476	1628.6	0.0149	1628.6	0.01506	1628.6	0.01522	1628.6	0.01532	1628.6	0.01544	1628.6	0.01553	1628.6	0.01558	1628.6	0.01561	1628.6	0.0155	1628.6	0.0154	1628.6	0.01519	1628.6	0.01516	1628.6	0.01519	1628.6	0.01526
1627.6	0.0137	1627.6	0.01385	1627.6	0.01397	1627.6	0.01411	1627.6	0.01428	1627.6	0.01438	1627.6	0.01449	1627.6	0.01457	1627.6	0.01465	1627.6	0.0147	1627.6	0.01461	1627.6	0.01453	1627.6	0.01434	1627.6	0.01431	1627.6	0.01435	1627.6	0.01449
1626.6	0.0128	1626.6	0.01291	1626.6	0.01304	1626.6	0.01321	1626.6	0.01337	1626.6	0.01346	1626.6	0.01359	1626.6	0.01369	1626.6	0.01376	1626.6	0.01381	1626.6	0.01374	1626.6	0.01368	1626.6	0.01351	1626.6	0.0135	1626.6	0.01356	1626.6	0.01371
1625.7	0.01186	1625.7	0.01199	1625.7	0.0121	1625.7	0.01225	1625.7	0.01241	1625.7	0.0125	1625.7	0.01262	1625.7	0.01271	1625.7	0.0128	1625.7	0.01288	1625.7	0.01282	1625.7	0.01279	1625.7	0.01264	1625.7	0.01263	1625.7	0.0127	1625.7	0.0129
1624.7	0.01098	1624.7	0.01108	1624.7	0.0112	1624.7	0.01136	1624.7	0.01151	1624.7	0.01159	1624.7	0.01173	1624.7	0.01183	1624.7	0.01191	1624.7	0.01199	1624.7	0.01194	1624.7	0.01193	1624.7	0.01179	1624.7	0.01181	1624.7	0.0119	1624.7	0.01211
1623.7	0.01007	1623.7	0.01019	1623.7	0.0103	1623.7	0.01043	1623.7	0.01058	1623.7	0.01066	1623.7	0.01078	1623.7	0.01086	1623.7	0.01096	1623.7	0.01106	1623.7	0.01103	1623.7	0.01104	1623.7	0.01093	1623.7	0.01094	1623.7	0.01104	1623.7	0.01129
1622.8	0.00924	1622.8	0.00932	1622.8	0.00944	1622.8	0.00959	1622.8	0.00972	1622.8	0.00979	1622.8	0.00991	1622.8	0.01001	1622.8	0.01009	1622.8	0.01018	1622.8	0.01017	1622.8	0.01019	1622.8	0.01009	1622.8	0.01013	1622.8	0.01024	1622.8	0.0105
1621.8	0.00838	1621.8	0.00849	1621.8	0.00859	1621.8	0.0087	1621.8	0.00883	1621.8	0.0089	1621.8	0.009	1621.8	0.00908	1621.8	0.00918	1621.8	0.00928	1621.8	0.00928	1621.8	0.00932	1621.8	0.00924	1621.8	0.00927	1621.8	0.00939	1621.8	0.00968
1620.9	0.00759	1620.9	0.00767	1620.9	0.00777	1620.9	0.0079	1620.9	0.00801	1620.9	0.00806	1620.9	0.00817	1620.9	0.00825	1620.9	0.00833	1620.9	0.00843	1620.9	0.00843	1620.9	0.00848	1620.9	0.00841	1620.9	0.00846	1620.9	0.00859	1620.9	0.00889
1619.9	0.00678	1619.9	0.00688	1619.9	0.00696	1619.9	0.00705	1619.9	0.00716	1619.9	0.00721	1619.9	0.00729	1619.9	0.00735	1619.9	0.00744	1619.9	0.00754	1619.9	0.00756	1619.9	0.00762	1619.9	0.00757	1619.9	0.00761	1619.9	0.00774	1619.9	0.00807
1618.9	0.00606	1618.9	0.00612	1618.9	0.0062	1618.9	0.00631	1618.9	0.0064	1618.9	0.00643	1618.9	0.00651	1618.9	0.00658	1618.9	0.00665	1618.9	0.00673	1618.9	0.00674	1618.9	0.00682	1618.9	0.00677	1618.9	0.00683	1618.9	0.00696	1618.9	0.0073
1618	0.00533	1618	0.0054	1618	0.00547	1618	0.00554	1618	0.00562	1618	0.00565	1618	0.00571	1618	0.00575	1618	0.00583	1618	0.00592	1618	0.00593	1618	0.00602	1618	0.00599	1618	0.00603	1618	0.00616	1618	0.00652
1617	0.00467	1617	0.0047	1617	0.00477	1617	0.00486	1617	0.00492	1617	0.00493	1617	0.00499	1617	0.00503	1617	0.00509	1617	0.00517	1617	0.00517	1617	0.00527	1617	0.00524	1617	0.0053	1617	0.00543	1617	0.00578
1616	0.004	1616	0.00405	1616	0.00411	1616	0.00416	1616	0.00422	1616	0.00422	1616	0.00426	1616	0.00428	1616	0.00435	1616	0.00442	1616	0.00443	1616	0.00454	1616	0.00452	1616	0.00456	1616	0.00468	1616	0.00506
1615.1	0.00343	1615.1	0.00346	1615.1	0.00351	1615.1	0.00358	1615.1	0.00362	1615.1	0.00361	1615.1	0.00365	1615.1	0.00367	1615.1	0.00371	1615.1	0.00378	1615.1	0.00378	1615.1	0.00389	1615.1	0.00387	1615.1	0.00392	1615.1	0.00404	1615.1	0.00441
1614.1	0.00286	1614.1	0.00292	1614.1	0.00296	1614.1	0.00299	1614.1	0.00303	1614.1	0.00302	1614.1	0.00304	1614.1	0.00304	1614.1	0.00309	1614.1	0.00316	1614.1	0.00316	1614.1	0.00327	1614.1	0.00326	1614.1	0.0033	1614.1	0.00341	1614.1	0.00379
1613.1	0.0024	1613.1	0.00243	1613.1	0.00248	1613.1	0.00253	1613.1	0.00254	1613.1	0.00252	1613.1	0.00255	1613.1	0.00256	1613.1	0.00258	1613.1	0.00264	1613.1	0.00263	1613.1	0.00274	1613.1	0.00274	1613.1	0.00278	1613.1	0.00289	1613.1	0.00325
1612.2	0.00195	1612.2	0.00201	1612.2	0.00203	1612.2	0.00205	1612.2	0.00207	1612.2	0.00205	1612.2	0.00205	1612.2	0.00205	1612.2	0.00208	1612.2	0.00214	1612.2	0.00214	1612.2	0.00224	1612.2	0.00225	1612.2	0.00227	1612.2	0.00238	1612.2	0.00274
1611.2	0.0016	1611.2	0.00162	1611.2	0.00165	1611.2	0.00169	1611.2	0.00169	1611.2	0.00167	1611.2	0.00168	1611.2	0.00168	1611.2	0.00169	1611.2	0.00173	1611.2	0.00173	1611.2	0.00183	1611.2	0.00183	1611.2	0.00186	1611.2	0.00197	1611.2	0.0023
1610.2	0.00125	1610.2	0.0013	1610.2	0.00131	1610.2	0.00132	1610.2	0.00132	1610.2	0.0013	1610.2	0.0013	1610.2	0.00128	1610.2	0.00131	1610.2	0.00135	1610.2	0.00135	1610.2	0.00144	1610.2	0.00145	1610.2	0.00147	1610.2	0.00156	1610.2	0.00188
1609.3	0.0009998	1609.3	0.00101	1609.3	0.00104	1609.3	0.00106	1609.3	0.00105	1609.3	0.00102	1609.3	0.00103	1609.3	0.00102	1609.3	0.00103	1609.3	0.00105	1609.3	0.00105	1609.3	0.00113	1609.3	0.00113	1609.3	0.00116	1609.3	0.00125	1609.3	0.00153
1608.3	0.0007496	1608.3	0.0007839	1608.3	0.000791	1608.3	0.0007797	1608.3	0.0007817	1608.3	0.0007549	1608.3	0.0007439	1608.3	0.0007257	1608.3	0.000743	1608.3	0.0007702	1608.3	0.0007728	1608.3	0.0008424	1608.3	0.000847	1608.3	0.0008586	1608.3	0.0009303	1608.3	0.0012
1607.4	0.0005862	1607.4	0.0005901	1607.4	0.000603	1607.4	0.0006115	1607.4	0.0006031	1607.4	0.0005733	1607.4	0.0005722	1607.4	0.0005615	1607.4	0.0005606	1607.4	0.000574	1607.4	0.0005674	1607.4	0.0006257	1607.4	0.0006259	1607.4	0.0006453	1607.4	0.0007113	1607.4	0.0009387
1606.4	0.0004152	1606.4	0.000442	1606.4	0.0004415	1606.4	0.00042	1606.4	0.0004188	1606.4	0.000393	1606.4	0.0003764	1606.4	0.0003545	1606.4	0.0003652	1606.4	0.0003823	1606.4	0.0003805	1606.4	0.0004261	1606.4	0.0004279	1606.4	0.0004308	1606.4	0.0004814	1606.4	0.0006935
1605.4	0.0003116	1605.4	0.0003101	1605.4	0.0003163	1605.4	0.0003169	1605.4	0.000306	1605.4	0.0002788	1605.4	0.0002731	1605.4	0.0002594	1605.4	0.0002528	1605.4	0.0002581	1605.4	0.000247	1605.4	0.0002816	1605.4	0.0002795	1605.4	0.0002898	1605.4	0.0003348	1605.4	0.0004996
1604.5	0.0001842	1604.5	0.0002072	1604.5	0.0002005	1604.5	0.0001732	1604.5	0.0001705	1604.5	0.0001493	1604.5	0.0001293	1604.5	0.0001061	1604.5	0.0001126	1604.5	0.0001235	1604.5	0.0001184	1604.5	0.0001423	1604.5	0.0001423	1604.5	0.000137	1604.5	0.0001674	1604.5	0.0003177
1603.5	0.0001327	1603.5	0.0001283	1603.5	0.0001291	1603.5	0.000126	1603.5	0.0001148	1603.5	9.4e-05	1603.5	8.64e-05	1603.5	7.39e-05	1603.5	6.51e-05	1603.5	6.6e-05	1603.5	5.4e-05	1603.5	7.01e-05	1603.5	6.7e-05	1603.5	7.11e-05	1603.5	9.74e-05	1603.5	0.0002029
1602.5	6.35e-05	1602.5	8.53e-05	1602.5	7.41e-05	1602.5	4.46e-05	1602.5	4.34e-05	1602.5	3.03e-05	1602.5	1.01e-05	1602.5	-9.4e-06	1602.5	-2.58e-06	1602.5	5.52e-06	1602.5	2.67e-06	1602.5	1.19e-05	1602.5	1.2e-05	1602.5	2.78e-06	1602.5	1.65e-05	1602.5	0.000111
1601.6	4.39e-05	1601.6	4.02e-05	1601.6	3.83e-05	1601.6	3.48e-05	1601.6	2.73e-05	1601.6	1.61e-05	1601.6	1.04e-05	1601.6	3.44e-06	1601.6	-2.39e-06	1601.6	-3.22e-06	1601.6	-1.03e-05	1601.6	-4.95e-06	1601.6	-7.06e-06	1601.6	-5.33e-06	1601.6	6.36e-06	1601.6	5.88e-05
1600.6	-5.01e-06	1600.6	1.95e-05	1600.6	7.88e-06	1600.6	-2.02e-05	1600.6	-1.55e-05	1600.6	-1.78e-05	1600.6	-3.42e-05	1600.6	-4.71e-05	1600.6	-3.53e-05	1600.6	-2.77e-05	1600.6	-2.39e-05	1600.6	-2.22e-05	1600.6	-2.04e-05	1600.6	-3.12e-05	1600.6	-3.03e-05	1600.6	1.24e-05
1599.6	0	1599.6	0	1599.6	0	1599.6	0	1599.6	0	1599.6	0	1599.6	0	1599.6	0	1599.6	0	1599.6	0	1599.6	0	1599.6	0	1599.6	0	1599.6	0	1599.6	0	1599.6	0

## Sheet: Figure 5
Figure 5:
neat buffer					0.25 M perchlorate					0.5 M perchlorate
T / °C	±	p /bar	±		T / °C	±	p /bar	±		T / °C	±	p /bar	±
57.6	1.07	1	0		47.21	0.66	1	0		39.84	1.15	1	0
45	0.5	5818	247		35	0.4	5615	174		25	0.3	6062	491
35	0.3	6741	149		25	0.5	6347	491		15	0.5	6771	191
20	0.2	7776	609		15	0.8	7086	539
9.5	0.6	6783	239		5	0.6	7043	1146
